# Supplementary material for: Crystal structure of tris­(phenyl­seleno­lato-κSe)tris­(tetra­hydro­furan-κO)thulium(III)
Source: Acta Crystallogr Sect E Struct Rep Online. 2014 Oct 31;70(Pt 11):m389. doi: 10.1107/S1600536814023733 (PMC4257276; doi:10.1107/S1600536814023733)
Supplement: Supplementary file 1 [file e-70-0m389-sup1.cif]

##############################################################################
#                                                                            #
# This CIF contains the data in a paper accepted for publication in          #
# Acta Crystallographica Section E. It conforms to the requirements of       #
# Notes for Authors for Acta Crystallographica Section E, and has been       #
# peer reviewed under the auspices of the IUCr Commission on Journals.       #
#                                                                            #
# Full details of the Crystallographic Information File format               #
# are given in the paper "The Crystallographic Information File (CIF):       #
# a New Standard Archive File for Crystallography" by S. R. Hall, F. H.      #
# Allen and I. D. Brown [Acta Cryst. (1991), A47, 655-685].                  #
#                                                                            #
# The current version of the core CIF dictionary is obtainable from          #
# ftp://ftp.iucr.org/pub/cif_core.dic.                                       #
#                                                                            #
# Software is freely available for graphical display of the structure(s)     #
# in this CIF. For information consult the CIF software page                 #
# http://www.iucr.org/resources/cif/software.                                #
#                                                                            #
# This file may be used for bona fide research purposes within the           #
# scientific community so long as proper attribution is given to the journal # 
# article from which it was obtained.                                        #
#                                                                            #
##############################################################################
data_I
_audit_creation_method     SHELXL-2013
_chemical_name_systematic
;
Tris(phenylselenolato-\k<i>Se</i>)tris(tetrahydrofuran-\k<i>O</i>)thulium(III)
;
_chemical_name_common     ?
_chemical_formula_moiety     'C30 H39 O3 Se3 Tm'
_chemical_formula_sum     'C30 H39 O3 Se3 Tm'
_chemical_formula_iupac     '[Tm (C6 H5 Se)3 (C4 H8 O)3]'
_chemical_formula_weight     853.42
_chemical_melting_point     ?
_shelx_space_group_comment
;
The symmetry employed for this shelxl refinement is uniquely defined
by the following loop, which should always be used as a source of
symmetry information in preference to the above space-group names.
They are only intended as comments.
;
_space_group_crystal_system     trigonal
_space_group_name_H-M_alt     'P 3 1 c'
_space_group_name_Hall     'P 3 -2c'
loop_
    _space_group_symop_operation_xyz
    'x, y, z'
    '-y, x-y, z'
    '-x+y, -x, z'
    'y, x, z+1/2'
    'x-y, -y, z+1/2'
    '-x, -x+y, z+1/2'
_cell_length_a     15.277(2)
_cell_length_b     15.277(2)
_cell_length_c     7.8708(16)
_cell_angle_alpha     90
_cell_angle_beta     90
_cell_angle_gamma     120
_cell_volume     1590.9(6)
_cell_formula_units_Z     2
_cell_measurement_reflns_used     2053
_cell_measurement_theta_min     3.079
_cell_measurement_theta_max     28.066
_cell_measurement_temperature     120(2)
_exptl_crystal_description     block
_exptl_crystal_colour     'pale yellow-green'
_exptl_crystal_size_max     0.400
_exptl_crystal_size_mid     0.200
_exptl_crystal_size_min     0.100
_exptl_crystal_density_diffrn     1.782
_exptl_crystal_density_meas     ?
_exptl_crystal_density_method     ?
_exptl_crystal_F_000     828
_exptl_absorpt_coefficient_mu     6.248
_exptl_absorpt_correction_type     multi-scan
_exptl_absorpt_process_details
;
(XPREP in SHELXTL; Sheldrick, 2008)
;
_shelx_estimated_absorpt_T_min     0.189
_shelx_estimated_absorpt_T_max     0.574
_exptl_absorpt_correction_T_min     0.189
_exptl_absorpt_correction_T_max     0.574
_exptl_special_details     ?
_diffrn_ambient_temperature     120(2)
_diffrn_radiation_type     MoK\a
_diffrn_radiation_wavelength     0.71073
_diffrn_measurement_device_type     'Bruker--Nonius KappaCCD'
_diffrn_measurement_method     '\f scans, and \w scans with \k offsets'
_diffrn_detector_area_resol_mean     ?
_diffrn_reflns_number     5660
_diffrn_reflns_av_R_equivalents     0.0526
_diffrn_reflns_theta_min     3.079
_diffrn_reflns_theta_max     28.066
_diffrn_reflns_theta_full     25.250
_diffrn_measured_fraction_theta_max     0.982
_diffrn_measured_fraction_theta_full     0.989
_diffrn_reflns_limit_h_min     -16
_diffrn_reflns_limit_h_max     20
_diffrn_reflns_limit_k_min     -18
_diffrn_reflns_limit_k_max     14
_diffrn_reflns_limit_l_min     -9
_diffrn_reflns_limit_l_max     10
_refine_special_details
;
Refined as a 2-component twin.
;
_reflns_number_total     2151
_reflns_number_gt     2053
_reflns_threshold_expression     I>2\s(I)
_refine_ls_structure_factor_coef     Fsqd
_refine_ls_matrix_type     full
_refine_ls_R_factor_all     0.0416
_refine_ls_R_factor_gt     0.0381
_refine_ls_wR_factor_gt     0.0847
_refine_ls_wR_factor_ref     0.0865
_refine_ls_goodness_of_fit_ref     1.104
_refine_ls_restrained_S_all     1.102
_refine_ls_number_reflns     2151
_refine_ls_number_parameters     127
_refine_ls_number_restraints     9
_refine_ls_hydrogen_treatment     constr
_refine_ls_weighting_scheme     calc
_refine_ls_weighting_details
                           'w=1/[\s^2^(Fo^2^)+8.3800P] where P=(Fo^2^+2Fc^2^)/3'
_atom_sites_solution_hydrogens     geom
_atom_sites_solution_primary     ?
_atom_sites_solution_secondary     ?
_refine_ls_shift/su_max     0.000
_refine_ls_shift/su_mean     0.000
_refine_diff_density_max     0.762
_refine_diff_density_min     -1.426
_refine_ls_extinction_method     'SHELXL2013 (Sheldrick, 20008)'
_refine_ls_extinction_coef     0.0089(14)
_refine_ls_extinction_expression
                                  'Fc^*^=kFc[1+0.001xFc^2^\l^3^/sin(2\q)]^-1/4^'
_refine_ls_abs_structure_details
;
Flack <i>x</i> determined using 812 quotients
[(<i>I</i>^+^)-(<i>I</i>^-^)]/[(<i>I</i>^+^)+(<i>I</i>^-^)]
(Parsons & Flack, 2004)
;
_refine_ls_abs_structure_Flack     -0.03(3)
loop_
    _atom_type_symbol
    _atom_type_description
    _atom_type_scat_dispersion_real
    _atom_type_scat_dispersion_imag
    _atom_type_scat_source
    'C' 'C' 0.0033 0.0016
                         'International Tables Vol C Tables 4.2.6.8 and 6.1.1.4'
    'H' 'H' 0.0000 0.0000
                         'International Tables Vol C Tables 4.2.6.8 and 6.1.1.4'
    'O' 'O' 0.0106 0.0060
                         'International Tables Vol C Tables 4.2.6.8 and 6.1.1.4'
    'Se' 'Se' -0.0929 2.2259
                         'International Tables Vol C Tables 4.2.6.8 and 6.1.1.4'
    'Tm' 'Tm' -0.3139 5.2483
                         'International Tables Vol C Tables 4.2.6.8 and 6.1.1.4'
_computing_data_collection
;
COLLECT (Bruker, 2008)
;
_computing_cell_refinement
;
DENZO-SMN (Otwinowski & Minor, 1997)
;
_computing_data_reduction
;
DENZO-SMN (Otwinowski & Minor, 1997)
;
_computing_structure_solution
;
SIR92 (Altomare <i>et al.</i>,  1993)
;
_computing_structure_refinement
;
SHELXL2013 (Sheldrick, 2008)
;
_computing_molecular_graphics
;
DIAMOND (Brandenburg, 2006)
;
_computing_publication_material
;
WinGX (Farrugia, 2012)
;
loop_
    _atom_site_type_symbol
    _atom_site_label
    _atom_site_fract_x
    _atom_site_fract_y
    _atom_site_fract_z
    _atom_site_U_iso_or_equiv
    _atom_site_adp_type
    _atom_site_calc_flag
    _atom_site_occupancy
    _atom_site_disorder_assembly
    _atom_site_disorder_group
    Tm Tm1 0.6667 0.3333 0.08579(18) 0.0326(3) Uani d 1 A .
    Se Se1 0.63991(14) 0.46785(13) -0.11260(16) 0.0456(4) Uani d 1 . .
    O O1 0.7727(7) 0.4562(7) 0.2822(12) 0.034(2) Uani d 1 . .
    C C1 0.7309(12) 0.5979(12) -0.0110(17) 0.040(4) Uani d 1 . .
    C C2 0.6951(13) 0.6510(11) 0.081(3) 0.055(4) Uani d 1 . .
    H H2 0.6247 0.6222 0.1023 0.066 Uiso calc 1 . .
    C C3 0.7629(18) 0.7463(15) 0.142(2) 0.069(6) Uani d 1 . .
    H H3 0.7377 0.7829 0.2025 0.082 Uiso calc 1 . .
    C C4 0.8656(14) 0.7899(15) 0.119(2) 0.061(6) Uani d 1 . .
    H H4 0.9107 0.8545 0.1655 0.074 Uiso calc 1 . .
    C C5 0.9021(15) 0.7375(14) 0.026(2) 0.056(5) Uani d 1 . .
    H H5 0.9725 0.7669 0.0057 0.067 Uiso calc 1 . .
    C C6 0.8341(15) 0.6407(12) -0.038(2) 0.051(5) Uani d 1 . .
    H H6 0.8591 0.6043 -0.0998 0.061 Uiso calc 1 . .
    C C7A 0.7418(19) 0.5034(16) 0.406(2) 0.044(5) Uani d 0.79(3) A 1
    H H7AA 0.6992 0.4534 0.4932 0.052 Uiso calc 0.79(3) A 1
    H H7BA 0.7017 0.5302 0.3514 0.052 Uiso calc 0.79(3) A 1
    C C8A 0.8335(15) 0.587(2) 0.487(3) 0.061(8) Uani d 0.79(3) A 1
    H H8AA 0.8218 0.5946 0.6082 0.074 Uiso calc 0.79(3) A 1
    H H8BA 0.8556 0.6521 0.4276 0.074 Uiso calc 0.79(3) A 1
    C C9A 0.9087(15) 0.5529(15) 0.465(2) 0.044(6) Uani d 0.79(3) A 1
    H H9AA 0.9009 0.5034 0.5539 0.053 Uiso calc 0.79(3) A 1
    H H9BA 0.9789 0.6104 0.4666 0.053 Uiso calc 0.79(3) A 1
    C C10A 0.879(2) 0.505(3) 0.293(4) 0.045(7) Uani d 0.79(3) A 1
    H H0AA 0.9104 0.5568 0.2032 0.055 Uiso calc 0.79(3) A 1
    H H0BA 0.9021 0.4551 0.2782 0.055 Uiso calc 0.79(3) A 1
    C C7B 0.743(9) 0.484(8) 0.454(9) 0.044(5) Uani d 0.21(3) A 2
    H H7AB 0.7077 0.5231 0.4379 0.052 Uiso calc 0.21(3) A 2
    H H7BB 0.7010 0.4239 0.5246 0.052 Uiso calc 0.21(3) A 2
    C C8B 0.850(6) 0.551(8) 0.532(12) 0.061(8) Uani d 0.21(3) A 2
    H H8AB 0.8521 0.6075 0.5967 0.074 Uiso calc 0.21(3) A 2
    H H8BB 0.8655 0.5099 0.6107 0.074 Uiso calc 0.21(3) A 2
    C C9B 0.928(5) 0.592(6) 0.386(9) 0.044(6) Uani d 0.21(3) A 2
    H H9AB 0.9961 0.6094 0.4276 0.053 Uiso calc 0.21(3) A 2
    H H9BB 0.9320 0.6533 0.3350 0.053 Uiso calc 0.21(3) A 2
    C C10B 0.888(7) 0.505(13) 0.26(2) 0.045(7) Uani d 0.21(3) A 2
    H H0AB 0.9122 0.4568 0.2814 0.055 Uiso calc 0.21(3) A 2
    H H0BB 0.9084 0.5304 0.1378 0.055 Uiso calc 0.21(3) A 2
loop_
    _atom_site_aniso_label
    _atom_site_aniso_U_11
    _atom_site_aniso_U_22
    _atom_site_aniso_U_33
    _atom_site_aniso_U_12
    _atom_site_aniso_U_13
    _atom_site_aniso_U_23
    Tm1 0.0385(3) 0.0385(3) 0.0206(4) 0.01927(16) 0.000 0.000
    Se1 0.0548(9) 0.0551(10) 0.0316(7) 0.0311(9) -0.0015(8) 0.0096(8)
    O1 0.036(5) 0.041(6) 0.024(4) 0.020(5) 0.007(4) 0.001(4)
    C1 0.054(11) 0.045(8) 0.028(8) 0.031(8) 0.005(7) 0.017(6)
    C2 0.070(10) 0.056(10) 0.052(9) 0.041(9) 0.036(12) 0.019(11)
    C3 0.13(2) 0.072(13) 0.042(9) 0.077(15) 0.016(11) 0.012(9)
    C4 0.066(12) 0.045(9) 0.054(13) 0.013(8) -0.005(8) -0.007(8)
    C5 0.061(11) 0.045(9) 0.069(12) 0.033(9) 0.012(8) 0.006(9)
    C6 0.045(10) 0.053(9) 0.043(8) 0.016(9) -0.009(8) -0.002(6)
    C7A 0.059(11) 0.048(11) 0.014(9) 0.020(10) 0.006(11) 0.010(8)
    C8A 0.064(14) 0.062(18) 0.038(14) 0.016(12) -0.003(10) -0.017(12)
    C9A 0.040(11) 0.043(12) 0.026(10) 0.004(10) 0.001(9) 0.011(8)
    C10A 0.053(12) 0.060(11) 0.03(2) 0.034(10) -0.001(11) 0.003(13)
    C7B 0.059(11) 0.048(11) 0.014(9) 0.020(10) 0.006(11) 0.010(8)
    C8B 0.064(14) 0.062(18) 0.038(14) 0.016(12) -0.003(10) -0.017(12)
    C9B 0.040(11) 0.043(12) 0.026(10) 0.004(10) 0.001(9) 0.011(8)
    C10B 0.053(12) 0.060(11) 0.03(2) 0.034(10) -0.001(11) 0.003(13)
_geom_special_details
;
All e.s.d.'s (except the e.s.d. in the dihedral angle between two l.s. planes)
are estimated using the full covariance matrix. The cell e.s.d.'s are taken
into account individually in the estimation of e.s.d.'s in distances, angles
and torsion angles; correlations between e.s.d.'s in cell parameters are only
used when they are defined by crystal symmetry. An approximate (isotropic)
treatment of cell e.s.d.'s is used for estimating e.s.d.'s involving l.s.
planes.
;
loop_
    _geom_bond_atom_site_label_1
    _geom_bond_atom_site_label_2
    _geom_bond_site_symmetry_2
    _geom_bond_distance
    _geom_bond_publ_flag
    Tm1 O1 3_665 2.345(10) ?
    Tm1 O1 . 2.345(10) ?
    Tm1 O1 2_655 2.345(10) ?
    Tm1 Se1 3_665 2.7692(17) ?
    Tm1 Se1 2_655 2.7692(17) ?
    Tm1 Se1 . 2.7692(17) ?
    Se1 C1 . 1.938(18) ?
    O1 C10A . 1.41(3) ?
    O1 C7A . 1.42(3) ?
    O1 C10B . 1.55(10) ?
    O1 C7B . 1.56(10) ?
    C1 C2 . 1.39(2) ?
    C1 C6 . 1.39(3) ?
    C2 C3 . 1.38(3) ?
    C2 H2 . 0.9500 ?
    C3 C4 . 1.38(3) ?
    C3 H3 . 0.9500 ?
    C4 C5 . 1.39(2) ?
    C4 H4 . 0.9500 ?
    C5 C6 . 1.41(2) ?
    C5 H5 . 0.9500 ?
    C6 H6 . 0.9500 ?
    C7A C8A . 1.49(2) ?
    C7A H7AA . 0.9900 ?
    C7A H7BA . 0.9900 ?
    C8A C9A . 1.49(2) ?
    C8A H8AA . 0.9900 ?
    C8A H8BA . 0.9900 ?
    C9A C10A . 1.50(2) ?
    C9A H9AA . 0.9900 ?
    C9A H9BA . 0.9900 ?
    C10A H0AA . 0.9900 ?
    C10A H0BA . 0.9900 ?
    C7B C8B . 1.55(9) ?
    C7B H7AB . 0.9900 ?
    C7B H7BB . 0.9900 ?
    C8B C9B . 1.55(9) ?
    C8B H8AB . 0.9900 ?
    C8B H8BB . 0.9900 ?
    C9B C10B . 1.55(9) ?
    C9B H9AB . 0.9900 ?
    C9B H9BB . 0.9900 ?
    C10B H0AB . 0.9900 ?
    C10B H0BB . 0.9900 ?
loop_
    _geom_angle_atom_site_label_1
    _geom_angle_atom_site_label_2
    _geom_angle_atom_site_label_3
    _geom_angle_site_symmetry_1
    _geom_angle_site_symmetry_3
    _geom_angle
    _geom_angle_publ_flag
    O1 Tm1 O1 3_665 . 81.2(3) ?
    O1 Tm1 O1 3_665 2_655 81.2(3) ?
    O1 Tm1 O1 . 2_655 81.2(3) ?
    O1 Tm1 Se1 3_665 3_665 94.4(2) ?
    O1 Tm1 Se1 . 3_665 92.6(2) ?
    O1 Tm1 Se1 2_655 3_665 173.0(2) ?
    O1 Tm1 Se1 3_665 2_655 92.6(2) ?
    O1 Tm1 Se1 . 2_655 173.0(2) ?
    O1 Tm1 Se1 2_655 2_655 94.4(2) ?
    Se1 Tm1 Se1 3_665 2_655 91.32(6) ?
    O1 Tm1 Se1 3_665 . 173.0(2) ?
    O1 Tm1 Se1 . . 94.4(2) ?
    O1 Tm1 Se1 2_655 . 92.6(2) ?
    Se1 Tm1 Se1 3_665 . 91.32(6) ?
    Se1 Tm1 Se1 2_655 . 91.32(6) ?
    C1 Se1 Tm1 . . 103.4(4) ?
    C10A O1 C7A . . 106.2(19) ?
    C10B O1 C7B . . 114(7) ?
    C10A O1 Tm1 . . 127.8(12) ?
    C7A O1 Tm1 . . 125.8(11) ?
    C10B O1 Tm1 . . 117(4) ?
    C7B O1 Tm1 . . 128(4) ?
    C2 C1 C6 . . 119.4(16) ?
    C2 C1 Se1 . . 121.6(13) ?
    C6 C1 Se1 . . 118.9(12) ?
    C3 C2 C1 . . 119.3(16) ?
    C3 C2 H2 . . 120.3 ?
    C1 C2 H2 . . 120.3 ?
    C4 C3 C2 . . 122.4(17) ?
    C4 C3 H3 . . 118.8 ?
    C2 C3 H3 . . 118.8 ?
    C3 C4 C5 . . 118.7(17) ?
    C3 C4 H4 . . 120.7 ?
    C5 C4 H4 . . 120.7 ?
    C4 C5 C6 . . 119.8(17) ?
    C4 C5 H5 . . 120.1 ?
    C6 C5 H5 . . 120.1 ?
    C1 C6 C5 . . 120.4(17) ?
    C1 C6 H6 . . 119.8 ?
    C5 C6 H6 . . 119.8 ?
    O1 C7A C8A . . 108.6(19) ?
    O1 C7A H7AA . . 110.0 ?
    C8A C7A H7AA . . 110.0 ?
    O1 C7A H7BA . . 110.0 ?
    C8A C7A H7BA . . 110.0 ?
    H7AA C7A H7BA . . 108.3 ?
    C7A C8A C9A . . 102(2) ?
    C7A C8A H8AA . . 111.4 ?
    C9A C8A H8AA . . 111.4 ?
    C7A C8A H8BA . . 111.4 ?
    C9A C8A H8BA . . 111.4 ?
    H8AA C8A H8BA . . 109.2 ?
    C8A C9A C10A . . 100(2) ?
    C8A C9A H9AA . . 111.7 ?
    C10A C9A H9AA . . 111.7 ?
    C8A C9A H9BA . . 111.7 ?
    C10A C9A H9BA . . 111.7 ?
    H9AA C9A H9BA . . 109.5 ?
    O1 C10A C9A . . 107.3(17) ?
    O1 C10A H0AA . . 110.3 ?
    C9A C10A H0AA . . 110.3 ?
    O1 C10A H0BA . . 110.3 ?
    C9A C10A H0BA . . 110.3 ?
    H0AA C10A H0BA . . 108.5 ?
    C8B C7B O1 . . 100(7) ?
    C8B C7B H7AB . . 111.8 ?
    O1 C7B H7AB . . 111.8 ?
    C8B C7B H7BB . . 111.8 ?
    O1 C7B H7BB . . 111.8 ?
    H7AB C7B H7BB . . 109.5 ?
    C9B C8B C7B . . 109(7) ?
    C9B C8B H8AB . . 110.0 ?
    C7B C8B H8AB . . 110.0 ?
    C9B C8B H8BB . . 110.0 ?
    C7B C8B H8BB . . 110.0 ?
    H8AB C8B H8BB . . 108.3 ?
    C8B C9B C10B . . 105(7) ?
    C8B C9B H9AB . . 110.9 ?
    C10B C9B H9AB . . 110.9 ?
    C8B C9B H9BB . . 110.9 ?
    C10B C9B H9BB . . 110.9 ?
    H9AB C9B H9BB . . 108.9 ?
    C9B C10B O1 . . 101(7) ?
    C9B C10B H0AB . . 111.7 ?
    O1 C10B H0AB . . 111.7 ?
    C9B C10B H0BB . . 111.7 ?
    O1 C10B H0BB . . 111.7 ?
    H0AB C10B H0BB . . 109.4 ?
loop_
    _geom_torsion_atom_site_label_1
    _geom_torsion_atom_site_label_2
    _geom_torsion_atom_site_label_3
    _geom_torsion_atom_site_label_4
    _geom_torsion_site_symmetry_1
    _geom_torsion_site_symmetry_2
    _geom_torsion_site_symmetry_3
    _geom_torsion_site_symmetry_4
    _geom_torsion
    _geom_torsion_publ_flag
    C6 C1 C2 C3 . . . . 1(3) ?
    Se1 C1 C2 C3 . . . . -176.1(14) ?
    C1 C2 C3 C4 . . . . -2(3) ?
    C2 C3 C4 C5 . . . . 2(3) ?
    C3 C4 C5 C6 . . . . -2(3) ?
    C2 C1 C6 C5 . . . . -1(2) ?
    Se1 C1 C6 C5 . . . . 176.5(12) ?
    C4 C5 C6 C1 . . . . 1(3) ?
    C10A O1 C7A C8A . . . . 3(3) ?
    C10B O1 C7A C8A . . . . -3(10) ?
    C7B O1 C7A C8A . . . . 85(15) ?
    Tm1 O1 C7A C8A . . . . -171.5(13) ?
    O1 C7A C8A C9A . . . . -27(2) ?
    C7A C8A C9A C10A . . . . 37(3) ?
    C7A O1 C10A C9A . . . . 21(4) ?
    C10B O1 C10A C9A . . . .  17E1(5)
                                     ?
    C7B O1 C10A C9A . . . . 3(5) ?
    Tm1 O1 C10A C9A . . . . -163.7(15) ?
    C8A C9A C10A O1 . . . . -37(4) ?
    C10A O1 C7B C8B . . . . 1(7) ?
    C7A O1 C7B C8B . . . . -103(15) ?
    C10B O1 C7B C8B . . . . -2(11) ?
    Tm1 O1 C7B C8B . . . . 168(5) ?
    O1 C7B C8B C9B . . . . 23(10) ?
    C7B C8B C9B C10B . . . . -37(14) ?
    C8B C9B C10B O1 . . . . 32(14) ?
    C10A O1 C10B C9B . . . .  -3E1(4)
                                     ?
    C7A O1 C10B C9B . . . . 1(15) ?
    C7B O1 C10B C9B . . . . -19(14) ?
    Tm1 O1 C10B C9B . . . . 170(7) ?
_shelx_hkl_file
;
   0   2   0 1503.52   49.16
   0   3   0  190.13    7.30
   0  -3   0  189.63    7.45
   0   4   0  697.27   23.91
   0  -4   0  690.39   25.05
   0   5   0  154.97    6.29
   0  -5   0  155.84    7.00
   0   6   0 3167.29  103.41
   0   7   0  769.01   29.40
   0  -7   0  736.09   28.12
   0  -8   0   74.60    6.68
   0  -9   0  364.95   13.91
   0 -10   0  554.72   21.77
   0 -11   0   32.43    6.12
   0 -12   0  226.36   11.26
   0 -13   0    9.87    5.61
   0 -14   0   65.24    6.96
   0  -2  -1  517.54   18.33
   0   2   1  549.73   19.25
   0  -3  -1  731.34   26.28
   0  -3   1  833.36   27.67
   0   3   1  795.55   27.78
   0  -4  -1 1621.56   54.04
   0  -4   1 1577.42   53.32
   0   4   1 1641.77   52.51
   0  -5  -1 1557.96   51.74
   0  -5   1 1341.09   44.98
   0   5   1 1344.15   43.60
   0  -6  -1   62.74    4.99
   0  -6   1   65.95    4.81
   0   6   1   66.88    4.94
   0  -7  -1 2049.67   68.07
   0  -7   1 2142.60   70.81
   0   7   1 2215.84   69.86
   0  -8  -1  439.95   16.52
   0  -8   1  462.29   18.51
   0   8   1  548.80   19.01
   0  -9  -1  169.73    8.83
   0  -9   1  133.87    6.82
   0   9   1  148.22    8.60
   0 -10  -1  621.14   24.39
   0 -10   1  653.56   23.98
   0 -11  -1  187.22    9.77
   0 -11   1  183.27    9.95
   0 -12  -1   20.32    5.71
   0 -12   1   12.55    4.93
   0 -13  -1  141.73    8.30
   0 -13   1  135.49    9.02
   0 -14   1   30.15    5.98
   0 -15   1    3.25    5.46
   0  -1  -2  549.08   18.99
   0   1   2  442.68   15.95
   0  -2  -2  824.47   28.09
   0   2   2  792.63   27.27
   0   3   2 3438.59  109.35
   0  -4  -2  386.48   14.15
   0  -4   2  354.80   12.92
   0   4   2  351.32   12.98
   0  -5  -2  388.88   14.97
   0  -5   2  399.76   14.57
   0   5   2  425.10   14.97
   0  -6  -2  296.31   12.01
   0  -6   2  320.37   11.72
   0   6   2  299.82   11.37
   0  -7  -2   18.95    4.48
   0  -7   2   14.66    3.38
   0   7   2   11.26    4.13
   0  -8  -2  144.67    7.78
   0  -8   2  152.22    6.88
   0   8   2  134.82    6.60
   0  -9  -2  611.40   24.33
   0  -9   2  719.39   24.67
   0   9   2  700.87   25.60
   0 -10  -2   73.83    5.94
   0 -10   2   94.51    6.83
   0  10   2   94.97    8.12
   0 -11  -2  425.12   18.62
   0 -11   2  534.19   21.50
   0 -12  -2  237.29   11.88
   0 -12   2  239.76   11.49
   0 -13  -2   77.57    6.84
   0 -13   2   54.39    6.40
   0 -14   2    3.91    5.39
   0 -15   2   86.05    7.07
   0   0   3    0.11    1.38
   0  -1  -3  129.23    5.35
   0  -1   3  147.27    5.56
   0   1   3  165.57    6.67
   0  -2  -3  418.89   15.22
   0  -2   3  476.48   17.46
   0   2   3  498.75   17.39
   0  -3  -3  206.69    8.02
   0   3   3  185.12    7.31
   0   4   3 2815.39   91.49
   0  -5  -3  246.79    9.85
   0  -5   3  267.74   10.17
   0   5   3  252.87   10.16
   0  -6  -3   37.19    4.20
   0  -6   3   31.90    3.40
   0   6   3   29.54    3.93
   0  -7  -3   86.48    5.90
   0  -7   3   99.83    5.30
   0   7   3   99.32    6.47
   0  -8  -3  126.97    7.28
   0  -8   3  136.16    6.81
   0   8   3  119.62    6.67
   0  -9  -3  194.14    9.34
   0  -9   3  184.81    8.38
   0   9   3  186.73   10.32
   0 -10  -3  890.53   33.00
   0 -10   3  892.32   31.93
   0  10   3 1030.24   33.92
   0 -11  -3  223.02   12.06
   0 -11   3  216.50   10.66
   0  11   3  223.81   11.58
   0 -12  -3    7.19    5.25
   0 -12   3   11.45    4.81
   0 -13   3   66.38    6.19
   0 -14   3   66.09    6.37
   0  -1  -4  428.19   15.14
   0  -1   4  431.58   14.39
   0   1   4  424.78   15.67
   0  -2  -4  193.02    7.89
   0  -2   4  184.93    6.84
   0   2   4  194.50    7.65
   0  -3  -4 1214.80   40.15
   0  -3   4 1196.40   41.08
   0   3   4 1226.83   40.21
   0  -4  -4  237.63    9.60
   0   4   4  217.74    8.95
   0  -5  -4  260.77   10.47
   0  -5   4  271.54    9.81
   0   5   4  265.61   11.08
   0  -6  -4 1376.09   46.91
   0  -6   4 1337.69   44.12
   0   6   4 1388.92   44.68
   0  -7  -4  343.62   15.08
   0  -7   4  364.89   13.86
   0   7   4  360.95   14.50
   0  -8  -4  204.70    8.81
   0  -8   4  190.68    8.57
   0   8   4  199.72    9.93
   0  -9  -4  477.62   18.82
   0  -9   4  447.83   16.21
   0   9   4  462.26   18.48
   0 -10  -4  149.89    8.39
   0 -10   4  190.65    8.37
   0  10   4  177.44    9.93
   0 -11  -4  107.98    8.28
   0 -11   4  162.56    8.95
   0  11   4  156.98    9.14
   0 -12   4  101.47    6.96
   0 -13   4   40.11    6.38
   0   0  -5    1.93    1.92
   0   0   5    0.82    1.89
   0  -2  -5 1321.88   48.43
   0  -2   5 1241.72   39.29
   0   2   5 1253.13   41.94
   0  -3  -5  202.38    8.17
   0  -3   5  212.78    7.31
   0   3   5  203.15    8.35
   0  -4  -5  154.06    6.63
   0  -4   5  158.17    5.73
   0   4   5  139.86    6.75
   0  -5  -5  856.53   29.42
   0   5   5  902.57   30.09
   0  -6  -5   17.73    4.35
   0   6   5   10.05    4.91
   0  -7   5 1146.51   37.77
   0   7   5 1206.74   39.49
   0  -8   5  638.97   21.72
   0   8   5  652.63   22.82
   0  -9  -5  101.60    7.70
   0  -9   5  125.82    6.45
   0   9   5  108.34    8.56
   0 -10  -5    9.61    4.60
   0 -10   5    8.44    3.54
   0  10   5    4.78    5.97
   0 -11   5  117.05    6.99
   0  -1  -6  565.31   20.23
   0  -1   6  461.77   14.70
   0   1   6  444.47   15.31
   0  -2  -6  117.03    5.28
   0  -2   6  132.12    4.55
   0   2   6  128.02    5.96
   0  -3  -6  528.14   18.63
   0  -3   6  516.37   16.22
   0  -3   6  516.45   16.31
   0   3   6  520.07   18.39
   0  -4  -6  167.25    8.21
   0  -4   6  152.52    5.53
   0  -4   6  159.46    5.74
   0   4   6  163.19    7.54
   0  -5  -6  179.55    7.66
   0  -5   6  171.02    6.49
   0  -5   6  176.59    6.40
   0   5   6  171.74    7.34
   0  -6   6  951.56   34.11
   0   6   6  983.41   31.55
   0  -7  -6  209.98   10.25
   0   7   6  268.82   12.47
   0  -8  -6   55.87    5.79
   0  -8   6   72.92    4.73
   0   8   6   76.46    6.40
   0  -9  -6  142.74    8.16
   0  -9   6  206.91    9.40
   0   9   6  241.47   11.06
   0 -10   6  114.98    7.42
   0   0   7   -0.94    2.03
   0   1   7   49.71    3.13
   0  -2  -7  182.00    8.11
   0   2   7  202.65    8.12
   0  -3  -7   81.34    4.83
   0   3   7   80.37    5.08
   0  -4  -7  599.35   21.00
   0   4   7  660.93   23.53
   0  -5  -7  172.73    7.88
   0   5   7  176.58    8.38
   0  -6  -7    3.59    3.91
   0  -6   7   14.84    2.09
   0  -6   7   10.16    1.81
   0   6   7    9.90    4.51
   0  -7  -7   59.69    4.91
   0  -7   7   76.91    4.30
   0  -7   7   87.73    4.05
   0   7   7   96.34    6.41
   0  -8   7   65.20    7.57
   0   8   7   54.75    7.26
   0  -2  -8   77.42    4.59
   0  -3  -8  522.98   19.99
   0  -4  -8   71.75    4.70
   0  -5  -8   76.26    5.12
   0  -6  -8   44.58    4.79
   0  -4  -9   80.06    5.56
   1 -15   0   -3.63    7.25
   1 -14   0  149.84    9.32
   1 -13   0  130.18    7.90
   1 -12   0  149.52    8.28
   1 -11   0  135.36    7.95
   1 -10   0   19.81    4.99
   1  -9   0  417.17   17.26
   1  -8   0 2050.16   66.96
   1  -7   0 1506.20   50.01
   1  -6   0  480.62   17.71
   1  -5   0 1622.56   53.44
   1  -4   0   88.41    4.64
   1   2   0  215.04    8.13
  -1  -2   0  219.52    8.27
   1   3   0   78.56    4.21
  -1  -3   0   90.53    4.57
   1   4   0 1722.60   53.54
  -1  -4   0 1532.20   53.33
   1   5   0  533.99   18.12
  -1  -5   0  512.79   19.41
   1   6   0 1537.29   49.42
  -1  -6   0 1497.53   51.02
   1   7   0 2140.93   68.71
   1   8   0  426.99   16.58
  -1  -8   0  408.45   18.12
   1   9   0   26.05    5.60
  -1  -9   0   22.32    4.98
  -1 -10   0  147.50    9.31
  -1 -11   0  127.86    8.34
  -1 -12   0  128.24    8.48
  -1 -13   0  148.83    9.19
  -1 -14   0   21.27    5.11
   1 -15   1   47.64    6.79
   1 -14  -1   39.20    5.53
   1 -14   1   24.19    6.50
   1 -13  -1  135.48    8.11
   1 -13   1  118.45    8.08
   1 -12  -1  177.38   10.10
   1 -12   1  152.18    8.62
   1 -11  -1  208.87   10.41
   1 -11   1  226.92   10.96
   1 -10  -1  360.80   15.20
   1 -10   1  488.67   18.66
   1  -9  -1  438.81   16.89
   1  -9   1  351.77   14.51
   1  -8  -1  223.29    9.17
   1  -8   1  296.62   11.52
   1  -7  -1 1409.23   47.65
   1  -7   1 1542.23   50.98
   1  -6  -1 1153.97   38.36
   1  -6   1  948.77   32.41
   1  -5  -1  552.08   19.57
  -1   5   1  498.25   19.79
   1  -5   1  607.56   20.13
   1  -4  -1 1447.44   49.33
  -1   4   1 1296.95   43.73
   1  -3  -1 2268.97   74.87
  -1   3   1 2023.64   66.36
   1  -2  -1    6.47    1.58
   1   1  -1    6.40    1.24
  -1  -1  -1    6.75    1.80
   1   1   1    5.49    1.53
  -1  -2   1 2051.72   67.39
  -1  -3   1 1296.48   44.53
  -1  -4   1  541.09   19.86
   1   4   1  620.76   21.13
   1   5  -1 1152.23   35.35
  -1  -5  -1  927.41   34.80
  -1  -5   1 1116.48   34.67
   1   5   1  923.65   32.85
   1   7  -1  217.63    9.42
  -1  -7  -1  272.51   11.18
  -1  -8  -1  352.19   14.52
  -1  -9  -1  437.76   17.20
  -1 -10  -1  226.28   10.99
  -1 -10   1  219.00   10.84
   1  10   1  242.33   10.94
  -1 -11  -1  168.98    9.37
  -1 -11   1  197.26   10.41
   1  11   1  177.33    9.64
  -1 -12  -1  124.21    8.60
  -1 -12   1  127.72    8.78
  -1 -13  -1   35.21    6.34
  -1 -13   1   18.01    5.93
  -1 -14   1   97.41    6.41
   1 -15   2   41.73    6.47
   1 -14   2   77.09    6.46
   1 -13  -2   47.67    7.72
   1 -13   2   55.93    6.17
   1 -12  -2   27.85    6.02
   1 -12   2   68.68    6.47
   1 -11  -2  558.17   21.67
   1 -11   2  561.02   20.83
   1 -10  -2  592.38   22.84
   1 -10   2  609.99   23.10
   1  -9  -2   40.85    5.30
   1  -9   2   40.14    4.29
   1  -8  -2  296.78   11.76
   1  -7  -2  359.79   13.92
   1  -6  -2  226.60   10.39
   1  -5  -2 1728.99   57.88
  -1   5   2 1602.16   51.86
   1  -4  -2 1405.93   47.90
  -1   4   2 1295.44   42.69
   1  -3  -2  968.28   33.67
  -1   3   2  999.44   33.58
   1  -2  -2  228.52    8.94
  -1   2   2  211.72    8.14
   1  -1  -2  553.62   18.66
  -1   1  -2  525.30   20.35
  -1   1   2  439.58   14.95
   1  -1   2  411.49   15.30
  -1   0  -2  495.88   17.53
   1   0   2  443.14   15.61
  -1  -1  -2  161.89    6.73
   1   1   2  259.23   10.13
  -1  -2  -2 1225.25   42.06
   1   2   2 1327.74   44.57
  -1  -3  -2 1773.27   57.92
  -1  -5  -2  431.61   15.69
  -1  -6  -2  177.87    8.47
  -1  -7  -2  203.96    9.54
  -1  -8  -2   69.17    5.93
  -1  -8   2   51.23    5.21
   1   8   2   53.00    5.89
  -1  -9  -2  591.28   21.94
  -1  -9   2  589.42   22.78
   1   9   2  678.42   24.41
  -1 -10  -2  513.87   20.87
  -1 -10   2  607.78   22.09
   1  10   2  579.12   22.40
  -1 -11  -2   49.19    6.58
  -1 -11   2   40.64    5.91
   1  11   2   73.64    7.66
  -1 -12  -2   41.88    6.78
  -1 -12   2   75.60    7.17
  -1 -13   2  129.20    8.63
  -1 -14   2   20.99    5.84
   1 -15   3   56.48    7.02
   1 -14   3   35.70    5.99
   1 -13   3  167.59    9.21
   1 -12  -3  243.09   12.27
   1 -12   3  278.48   13.14
   1 -11  -3  172.00   11.28
   1 -11   3  126.84    8.02
   1 -10  -3  329.96   14.10
   1 -10   3  291.47   12.04
   1  -9  -3  416.29   15.65
   1  -9   3  431.87   15.95
   1  -8  -3  124.30    6.80
   1  -7  -3  335.79   13.03
   1  -6  -3  253.03   10.70
  -1   6   3  224.44    9.25
   1  -6   3  247.25    9.79
   1  -5  -3  341.03   13.16
  -1   5   3  305.03   11.33
   1  -4  -3 1772.55   58.39
  -1   4   3 1703.40   55.53
   1  -3  -3 2380.03   76.36
  -1   3   3 2128.89   69.26
   1  -2  -3   -0.13    1.52
  -1   2   3   -2.86    1.85
   1  -1  -3  137.86    5.18
  -1   1  -3  120.10    6.26
  -1   1   3  165.62    6.04
   1  -1   3  155.02    6.37
  -1   0  -3  135.30    5.58
  -1   0   3  159.91    5.30
   1   0   3  156.50    6.16
  -1  -1  -3   -0.98    2.03
   1   1   3   -5.78    2.15
  -1  -2  -3 2058.51   67.53
   1   2   3 2045.93   66.69
  -1  -3  -3 1423.31   47.61
   1   3   3 1344.00   44.10
  -1  -4  -3  536.43   18.38
  -1  -5  -3  256.38   10.50
  -1  -5   3  214.48    8.73
   1   5   3  265.35   10.31
  -1  -6  -3  196.60    8.89
  -1  -7  -3  177.74    8.03
  -1  -7   3  127.57    6.54
   1   7   3  174.96    8.12
  -1  -8  -3  429.54   17.55
  -1  -8   3  418.54   16.13
   1   8   3  426.90   15.74
  -1  -9  -3  291.55   13.00
  -1  -9   3  291.83   14.19
   1   9   3  307.60   14.42
  -1 -10  -3  129.99    9.77
  -1 -10   3  156.41    8.59
   1  10   3  142.95    9.20
  -1 -11  -3  272.43   13.02
  -1 -11   3  276.04   12.86
   1  11   3  315.33   15.07
  -1 -12   3  160.16    9.26
   1  12   3  194.44   11.27
  -1 -13   3   55.35    6.19
  -1 -14   3   60.63    6.25
   1 -13   4   55.15    5.93
   1 -12   4   64.66    5.76
   1 -11  -4  249.02   12.43
   1 -11   4  224.60   10.63
   1 -10  -4  238.39   11.95
   1 -10   4  268.83   11.01
   1  -9  -4  163.56    8.50
  -1   9   4  124.19    7.61
   1  -9   4  101.98    6.72
   1  -8  -4  734.46   27.32
  -1   8   4  686.98   27.20
   1  -8   4  854.38   26.22
   1  -7  -4  366.52   14.55
   1  -6  -4  599.23   20.05
   1  -5  -4 1099.67   35.80
  -1   5   4 1054.07   34.90
   1  -4  -4  430.81   14.99
  -1   4   4  391.13   13.68
   1  -3  -4  637.99   21.83
  -1   3   4  594.79   20.96
   1  -2  -4 2221.61   72.87
   1  -2   4 1524.39   49.69
   1  -1  -4  444.72   15.69
  -1   1   4  437.75   14.80
   1  -1   4  419.40   14.88
  -1   0  -4  431.47   16.04
  -1   0   4  423.46   13.59
   1   0   4  411.96   14.65
  -1  -1  -4 1439.83   48.52
   1   1   4 1495.45   49.21
  -1  -2  -4  431.92   15.54
  -1  -2   4  629.47   19.66
  -1  -2   4  632.19   19.94
  -1  -3  -4  312.85   12.93
  -1  -4  -4  606.13   20.81
   1   4   4  648.17   22.18
  -1  -5  -4  411.21   16.65
  -1  -6  -4  549.19   19.64
  -1  -7  -4  868.00   30.70
  -1  -8  -4  126.54    7.36
  -1  -8   4  138.18    7.63
   1   8   4  113.12    8.16
  -1  -9  -4  221.04   10.22
  -1  -9   4  248.57   10.97
   1   9   4  278.80   12.67
  -1 -10  -4  186.21    9.94
  -1 -10   4  291.63   12.30
   1  10   4  241.62   11.70
  -1 -11   4  109.45    7.16
   1  11   4   87.45    7.86
   1 -12   5   37.67    4.71
   1 -11   5   77.92    5.79
   1 -10  -5  206.80   10.38
   1 -10   5  224.88    9.89
   1  -9  -5  255.14   11.71
   1  -9   5  303.46   12.29
   1  -8  -5   70.15    5.79
  -1   8   5   76.39    6.12
   1  -8   5   71.57    4.61
  -1   7   5 1010.21   34.41
   1  -7   5 1002.66   33.14
   1  -6  -5  839.66   29.80
  -1   6   5  805.68   26.96
   1  -6   5  768.02   26.09
   1  -5  -5  157.75    7.98
  -1   5   5  161.80    7.27
   1  -5   5  160.02    7.45
   1  -4  -5  370.62   13.45
  -1   4   5  367.39   12.94
   1  -4   5  356.48   13.43
   1  -3  -5  265.27   10.48
  -1   3   5  273.50    9.96
   1  -3   5  253.94    9.29
   1  -2  -5    4.90    2.00
   1  -2   5   -0.59    1.83
  -1  -1  -5  107.85   15.18
   1   1   5   -0.40    2.42
  -1  -2  -5  240.23    9.33
   1   2   5  245.66    9.65
  -1  -3  -5  382.16   14.12
  -1  -3   5  361.55   11.62
  -1  -3   5  364.20   11.56
   1   3   5  378.69   13.62
  -1  -4  -5  155.46    7.41
  -1  -4   5  166.49    6.35
   1   4   5  168.87    7.88
  -1  -5  -5  773.58   27.17
   1   5   5  750.66   26.35
  -1  -6  -5  974.53   34.73
   1   6   5 1012.88   35.03
  -1  -7  -5   63.55    5.71
  -1  -7   5   91.36    4.99
   1   7   5   71.34    6.11
  -1  -8  -5  280.85   12.30
  -1  -8   5  311.79   12.56
   1   8   5  339.85   14.72
  -1  -9  -5  192.66   10.32
  -1  -9   5  239.93   10.13
   1   9   5  245.42   12.59
  -1 -10   5  100.34    6.03
   1  10   5   85.88    7.70
  -1 -11   5   41.25    5.09
   1  11   5   46.11    6.75
   1  12   5  103.25    8.85
   1 -10   6  101.53    5.74
   1  -9  -6   71.88    6.29
   1  -9   6  127.79    7.26
   1  -8  -6  365.53   15.57
   1  -8   6  403.43   14.32
   1  -7  -6  287.13   11.69
   1  -7   6  201.01    8.81
   1  -6  -6  209.95    8.52
   1  -5  -6  358.83   13.39
   1  -4  -6  178.32    7.62
   1  -3  -6  189.84    7.54
   1  -2  -6  853.46   29.05
   1  -2   6 1098.03   35.21
   1  -1   6  467.20   15.92
  -1   0  -6  427.85   17.62
   1   0   6  467.54   16.41
  -1  -1  -6  930.38   32.77
   1   1   6 1103.51   36.74
  -1  -2  -6  337.59   12.88
   1   2   6  345.28   13.26
  -1  -3  -6  260.14    9.97
   1   3   6  256.25   10.70
  -1  -4  -6  646.88   23.05
   1   4   6  679.50   24.28
  -1  -5  -6  304.62   11.91
  -1  -5   6  202.33    8.02
  -1  -5   6  203.37    6.98
  -1  -7  -6  339.99   13.73
   1   7   6  399.72   16.15
  -1  -8  -6   96.73    7.24
   1   8   6  158.50    9.60
  -1  -9   6   82.51    5.08
   1   9   6  118.84    7.79
   1  10   6  178.24   10.08
   1  11   6   19.52    6.72
   1  -9   7  164.81    8.23
   1  -8  -7   48.03    4.89
   1  -8   7   64.88    4.54
   1  -7  -7   77.68    6.03
   1  -7   7  141.03    6.34
   1  -7   7  125.94    5.63
   1  -6  -7  180.22    7.83
   1  -6   7  156.88    6.10
   1  -6   7  167.23    6.27
   1  -5  -7   35.74    3.76
   1  -5   7   39.61    2.67
   1  -5   7   42.37    2.66
   1  -4  -7  475.03   17.43
   1  -4   7  770.77   24.26
   1  -3  -7  497.17   17.63
   1  -3   7  658.62   20.89
   1  -2  -7    2.90    2.08
   1  -2   7   -0.85    2.13
   1  -1   7   46.13    3.30
   1   0   7   56.50    3.52
  -1  -1  -7    0.70    2.59
   1   1   7   -2.91    2.73
  -1  -2  -7  575.45   20.89
   1   2   7  665.53   23.71
  -1  -3  -7  710.21   25.21
   1   3   7  806.93   28.18
  -1  -4  -7   26.71    3.89
   1   4   7   40.16    4.88
  -1  -5  -7  133.60    6.90
   1   5   7  182.50    8.56
  -1  -6  -7   87.75    6.09
   1   6   7  147.29    8.34
  -1  -7   7   45.42    3.27
  -1  -7   7   58.23    3.15
   1   7   7   41.44    5.38
  -1  -8   7  145.91    6.25
  -1  -8   7  130.53    5.58
   1   9   7  157.70   10.58
   1  10   7   44.33    6.89
   1  -9   8   12.64    2.76
   1  -8   8   96.67    4.23
   1  -7  -8   35.99    4.46
   1  -6  -8   44.02    4.13
   1  -5  -8  289.43   11.08
   1  -4  -8  237.73    9.37
   1  -3  -8  111.36    5.43
   1  -1   8   13.94    2.04
   1   1   8  132.13    5.79
  -1  -2  -8   54.37    4.21
   1   2   8   60.51    4.27
  -1  -3  -8  190.35    8.44
   1   3   8  264.02   10.96
  -1  -4  -8  221.89    9.73
   1   4   8  302.76   13.07
  -1  -5  -8   22.01    4.24
   1   5   8   32.19    4.45
   1   6   8   96.80    6.68
   1   7   8   93.27    6.39
   1   8   8   22.04    5.81
  -1  -3  -9   46.63    4.39
   2 -15   0  121.36    9.13
   2 -14   0   43.67    7.01
   2 -13   0  295.76   14.13
   2 -12   0   62.35    5.33
   2 -11   0   99.85    7.58
   2 -10   0  436.70   17.04
   2  -9   0  465.89   18.19
   2  -8   0  307.09   11.95
   2  -7   0 1258.58   42.24
   2  -6   0  295.72   11.48
   2   0   0 1300.89   43.34
   2   1   0  195.24    7.60
  -2  -1   0  209.56    7.78
   2   2   0  660.76   21.30
  -2  -2   0  568.76   21.43
   2   3   0  484.93   16.43
  -2  -3   0  451.25   16.73
   2   4   0  256.10   10.36
  -2  -4   0  281.53   10.71
   2   5   0 1322.75   42.26
  -2  -5   0 1230.08   42.27
   2   6   0  298.87   11.54
  -2  -6   0  316.13   11.96
   2   7   0  508.94   18.34
  -2  -7   0  490.03   19.83
   2   8   0  448.65   16.48
  -2  -8   0  448.94   17.37
   2   9   0   95.99    7.72
  -2  -9   0   95.80    6.70
   2  10   0   71.14    6.99
  -2 -10   0   74.79    6.28
   2  11   0  380.90   16.12
  -2 -11   0  303.68   13.76
  -2 -12   0   41.11    5.91
  -2 -13   0  135.16    9.06
   2 -15   1   54.10    6.41
   2 -14  -1  268.93   12.81
   2 -14   1  177.19    9.66
   2 -13  -1   29.59    6.43
   2 -13   1   46.78    6.15
   2 -12  -1  273.79   12.45
   2 -12   1  284.55   12.71
   2 -11  -1  312.66   12.95
   2 -11   1  403.09   16.64
   2 -10  -1    6.26    4.66
   2 -10   1   17.01    4.62
   2  -9  -1  508.09   19.33
   2  -9   1  576.88   21.15
   2  -8  -1 1518.29   49.67
   2  -8   1  955.01   33.48
   2  -7  -1  602.01   20.51
   2  -7   1  561.45   20.13
   2  -6  -1 1000.97   34.01
   2  -5  -1  959.67   33.60
  -2   1  -1    3.81    1.74
   2  -1   1   13.19    2.50
   2   0  -1  466.76   15.68
  -2   0  -1  465.83   16.11
   2   0   1  543.40   19.11
  -2  -2   1    3.99    1.95
   2   2   1    4.65    2.90
   2   5  -1  611.69   20.19
  -2  -5  -1  567.57   20.09
  -2  -5   1  655.13   22.32
   2   5   1  587.71   21.23
   2   7  -1  603.56   20.83
  -2  -7  -1  538.88   20.62
  -2  -7   1  569.68   20.35
   2   7   1  593.87   21.10
   2   8  -1   10.70    5.13
  -2  -8  -1    7.75    4.08
  -2  -8   1   -4.27    4.28
   2   8   1   12.43    5.26
   2   9  -1  341.29   16.21
  -2  -9  -1  429.08   15.59
  -2 -10  -1  291.90   13.12
  -2 -11  -1   26.67    5.89
  -2 -11   1   33.10    6.47
   2  11   1   54.48    7.04
  -2 -12  -1  161.96    9.59
  -2 -12   1  271.49   12.30
   2  12   1  260.58   12.56
  -2 -13   1   68.33    6.33
  -2 -14   1   13.65    5.66
   2 -16   2   67.61    6.76
   2 -15   2   30.51    6.10
   2 -14   2   97.29    6.64
   2 -13  -2  173.08    9.92
   2 -13   2  143.40    9.31
   2 -12  -2  154.25    9.68
   2 -12   2  105.59    7.15
   2 -11  -2   71.54    7.07
   2 -11   2  113.53    8.23
   2 -10  -2  687.60   25.71
   2 -10   2  687.37   24.30
   2  -9  -2  306.56   12.56
   2  -9   2  222.67    9.68
   2  -8  -2  406.21   15.87
   2  -8   2  456.05   16.85
   2  -7  -2  542.51   18.77
   2  -6  -2  275.14   10.25
   2  -5  -2  700.40   25.08
   2  -3  -2  961.83   33.13
   2  -2  -2  837.87   28.15
   2  -2   2  733.70   26.35
   2  -1   2  224.64    8.79
   2   0  -2  828.93   25.76
  -2   0  -2  786.92   27.50
   2   0   2  731.01   25.09
   2   1   2 1305.90   44.38
   2   4  -2  279.28    9.61
  -2  -4  -2  212.81    9.45
  -2  -4   2  288.74   10.13
   2   4   2  235.43   10.07
  -2  -5   2  528.73   17.43
   2   5   2  454.35   17.00
   2   6  -2  448.55   16.85
  -2  -6  -2  463.27   16.48
  -2  -6   2  365.86   14.44
   2   6   2  443.73   14.69
  -2  -7   2  270.75   10.18
   2   7   2  233.71   11.73
  -2  -8  -2  688.75   25.77
  -2  -8   2  683.53   25.49
   2   8   2  769.99   26.47
  -2  -9  -2  111.79    7.73
  -2  -9   2   95.23    6.80
   2   9   2  120.70    9.63
  -2 -10  -2  143.02    8.64
  -2 -10   2  145.58    8.99
   2  10   2  139.39    8.38
  -2 -11  -2  129.03    8.77
  -2 -11   2  158.13    9.25
   2  11   2  187.54    9.99
  -2 -12  -2   98.61    8.07
  -2 -12   2   78.02    6.74
   2  12   2  119.15    8.59
  -2 -13   2   56.28    6.32
  -2 -14   2   61.21    6.63
   2 -15   3   67.72    6.34
   2 -14   3  120.91    8.66
   2 -13  -3   17.61    5.61
   2 -13   3   18.69    5.09
   2 -12  -3  195.75   10.49
   2 -12   3  154.84    8.90
   2 -11  -3  485.48   18.65
   2 -11   3  479.50   20.19
   2 -10  -3   16.59    4.97
   2 -10   3   19.44    4.41
   2  -9  -3  459.98   17.99
   2  -9   3  404.13   15.15
   2  -8  -3  389.23   14.90
   2  -8   3  624.34   22.05
   2  -7  -3  355.49   13.71
   2  -6  -3 1540.73   51.42
   2  -5  -3 2710.47   86.55
   2  -4  -3   15.57    2.86
   2  -3   3 1957.82   66.39
   2  -2  -3  453.46   15.82
   2  -2   3  457.81   16.56
   2  -1  -3    1.40    0.91
  -2   1  -3    1.91    2.13
   2  -1   3   -4.22    1.82
  -2   0  -3  413.53   15.02
   2   0   3  491.22   17.75
  -2  -1  -3 2009.48   66.35
   2   1   3 2048.64   66.86
  -2  -2  -3    6.66    2.72
   2   2   3   11.14    3.08
  -2  -3  -3 1643.21   53.18
   2   3   3 1546.45   50.33
  -2  -4  -3  883.23   29.51
  -2  -5  -3  321.92   13.22
  -2  -5   3  346.50   12.35
   2   5   3  334.40   12.81
  -2  -6  -3  592.36   21.11
  -2  -7  -3  474.32   18.47
  -2  -7   3  437.17   15.53
   2   7   3  440.49   17.40
  -2  -8  -3   16.30    4.85
  -2  -8   3   24.69    4.21
   2   8   3    5.99    5.53
  -2  -9  -3  485.98   19.34
  -2  -9   3  438.85   17.13
   2   9   3  489.48   18.13
  -2 -10  -3  159.95   10.14
  -2 -10   3  180.04    9.46
   2  10   3  172.97    9.73
  -2 -11  -3   30.82    4.84
  -2 -11   3   24.32    5.09
   2  11   3   20.54    5.62
  -2 -13   3  114.44   12.53
   2  13   3  117.87   10.55
   2 -14   4   23.00    5.29
   2 -13   4  162.75    9.25
   2 -12  -4   52.06    6.44
   2 -12   4    9.62    4.57
   2 -11  -4   60.70    6.40
   2 -11   4  111.05    6.90
   2 -10  -4  436.76   17.23
   2 -10   4  333.62   12.70
   2  -9  -4  252.62   11.17
   2  -9   4  275.34   10.98
   2  -8  -4  267.57   11.33
   2  -8   4  149.07    7.50
   2  -7  -4  934.46   31.78
   2  -6  -4  178.79   10.56
   2  -5  -4  797.41   26.35
   2  -4   4 1604.10   55.24
   2  -3  -4  618.24   21.13
   2  -3   4  456.28   16.18
   2  -2  -4  186.37    6.85
   2  -2   4  194.24    7.71
   2  -1  -4 1481.32   46.42
   2  -1   4 2066.52   67.13
  -2   0  -4  199.21    8.93
   2   0   4  188.40    7.89
  -2  -1  -4  430.38   15.39
   2   1   4  454.49   15.97
  -2  -2  -4 1701.84   55.73
   2   2   4 1682.23   54.41
  -2  -3  -4  449.12   16.02
  -2  -4  -4  124.26    6.15
   2   4   4  147.18    7.19
  -2  -5  -4  964.70   32.45
  -2  -5   4  874.37   30.54
   2   5   4 1064.63   33.68
  -2  -6  -4  131.72    7.52
  -2  -7  -4  304.54   11.88
  -2  -8  -4  377.60   15.45
  -2  -8   4  395.27   14.34
   2   8   4  355.45   15.31
  -2  -9  -4   66.47    6.71
  -2  -9   4   82.51    6.20
   2   9   4   91.25    8.06
  -2 -10  -4   23.76    5.17
  -2 -10   4   36.27    5.30
   2  10   4   36.93    6.87
  -2 -11   4  157.47    8.57
   2  11   4  208.72   10.25
  -2 -12   4   54.77    5.84
   2  12   4   42.35    8.08
   2  13   4  123.33   10.30
   2 -12   5  131.48    7.73
   2 -11  -5   79.18    6.83
   2 -11   5   98.43    5.95
   2 -10  -5   19.74    5.43
   2 -10   5   19.13    4.43
   2  -9  -5  262.14   11.18
   2  -9   5  259.00   10.23
   2  -8  -5  986.27   33.92
   2  -8   5  964.79   32.10
   2  -7  -5  266.04   11.33
   2  -6  -5  564.97   20.08
   2  -5  -5  268.40   10.36
   2  -5   5  267.02   11.26
   2  -4  -5    6.60    2.44
   2  -4   5    8.43    2.41
   2  -3  -5  267.40    9.71
   2  -3   5  231.93    8.88
   2  -2  -5 1232.96   40.41
   2  -2   5 1237.97   40.62
  -2   1  -5  147.87   16.70
   2  -1   5    4.03    2.34
  -2   0  -5 1187.50   41.61
   2   0   5 1224.16   40.16
  -2  -1  -5  227.77    8.77
   2   1   5  238.29    9.27
  -2  -2  -5   -2.26    3.27
   2   2   5    4.71    2.96
  -2  -3  -5  268.06   10.64
   2   3   5  276.55   11.87
  -2  -4  -5  631.26   22.18
  -2  -4   5  524.95   18.24
   2   4   5  639.13   21.08
  -2  -5  -5  214.86    9.35
   2   5   5  238.24   10.03
   2   6   5 1038.73   35.82
  -2  -7  -5  232.38   11.04
  -2  -7   5  253.48    9.75
   2   7   5  263.04   11.77
  -2  -8  -5   -6.30    4.76
  -2  -8   5   16.27    3.49
   2   8   5   15.43    6.19
  -2  -9   5   89.33    5.85
   2   9   5   96.70    7.89
  -2 -10   5  143.42    8.16
   2  10   5  191.77   11.15
   2  11   5   27.60    6.74
   2  12   5  231.01   12.58
   2  13   5   39.62    7.43
   2 -11   6   51.25    5.25
   2 -10  -6  156.28    8.47
   2 -10   6  240.91    9.95
   2  -9  -6  152.28    8.75
   2  -9   6  133.30    6.47
   2  -8  -6   61.85    5.59
   2  -8   6  120.96    5.97
   2  -7  -6  608.94   22.67
   2  -7   6  610.67   22.08
   2  -7   6  574.63   19.23
   2  -6  -6  187.25    7.96
   2  -6   6  147.39    7.15
   2  -5  -6  160.68    7.08
   2  -5   6  295.44   10.77
   2  -4  -6  585.29   20.61
   2  -4   6 1155.58   36.68
   2  -3  -6  188.97    7.74
   2  -3   6  331.64   11.50
   2  -2  -6  104.31    4.40
   2  -2   6  120.90    5.39
   2  -1   6  900.40   30.11
  -2   0  -6  111.27    5.74
   2   0   6  131.79    5.78
  -2  -1  -6  335.98   13.59
   2   1   6  337.81   13.10
  -2  -2  -6 1148.26   39.15
   2   2   6 1195.63   41.55
  -2  -3  -6  295.40   11.78
   2   3   6  346.11   14.43
  -2  -4  -6  144.65    7.05
   2   4   6  158.76    7.77
  -2  -5  -6  615.60   21.49
  -2  -5   6  802.38   23.31
  -2  -5   6  623.29   21.45
   2   5   6  679.65   24.31
  -2  -6  -6  113.65    6.58
  -2  -7  -6   82.46    6.50
   2   7   6  121.47    7.88
   2   8   6  277.62   12.58
   2   9   6   78.37    7.86
   2  10   6   90.63    8.13
   2  11   6  156.78   10.03
   2  12   6   34.52    6.57
   2 -10   7   10.66    4.44
   2  -9   7  176.81    8.13
   2  -9   7  165.42    7.84
   2  -8  -7  157.69    8.25
   2  -7  -7   83.45    4.87
   2  -7   7   91.42    4.88
   2  -6  -7  252.71   10.61
   2  -6   7  484.15   16.32
   2  -5  -7  587.83   20.51
   2  -5   7  811.16   26.14
   2  -4  -7    6.21    2.74
   2  -4   7    2.24    2.68
   2  -3  -7  519.72   18.15
   2  -3   7  650.96   21.25
   2  -2   7  196.50    7.30
   2  -1   7   -2.37    2.92
  -2   0  -7  185.98    9.43
   2   0   7  201.41    8.86
  -2  -1  -7  993.80   36.11
   2   1   7  671.61   24.60
  -2  -2  -7    1.29    3.12
   2   2   7    9.42    3.85
   2   3   7  867.85   29.83
  -2  -4  -7  406.53   14.85
   2   4   7  496.72   18.73
  -2  -5  -7   74.38    5.95
   2   5   7   93.80    6.95
  -2  -6  -7   69.77    5.90
   2   6   7  103.60    7.35
   2   7   7  198.56    9.81
   2   8   7    9.23    5.60
   2   9   7  205.24   10.80
   2  10   7  103.14    8.49
   2  11   7    1.66    6.23
   2 -10   8  148.06    7.25
   2  -9   8   52.26    4.05
   2  -8   8   76.02    4.21
   2  -7  -8   88.47    6.21
   2  -7   8  125.92    5.28
   2  -6  -8   65.44    4.69
   2  -5  -8  149.26    6.67
   2  -5   8  137.52    5.25
   2  -5   8  134.20    5.33
   2  -3   8   61.57    3.45
   2  -2   8   97.09    5.02
   2  -1   8  171.67    7.50
   2   0   8   98.79    5.66
  -2  -1  -8   47.23    4.28
   2   1   8   69.21    5.20
   2   2   8  757.29   25.57
  -2  -3  -8   98.56    5.73
   2   3   8  150.08    7.00
  -2  -4  -8   57.46    4.89
   2   4   8   63.67    5.75
   2   5   8  136.22    8.39
   2   6   8   74.66    6.95
   2   7   8   65.37    7.13
   2   8   8  163.96    9.63
   2   9   8   23.62    5.92
   2  10   8   28.51    6.11
   2  -1   9    3.47    2.39
   2   0   9  177.92    7.22
   2   1   9  158.51    7.48
  -2  -2  -9   10.74    3.21
   2   2   9    1.33    3.41
   2   3   9  119.01    6.67
   2   4   9  106.84    6.45
   2   5   9   42.07    4.95
   2   6   9  191.26   10.24
   2   7   9   89.43    7.55
   3 -15   0  162.99    9.49
   3 -14   0  197.67   10.36
   3 -13   0   91.33    7.68
   3 -12   0  386.74   15.80
   3 -11   0  435.22   17.09
   3 -10   0   80.92    6.20
   3  -9   0  835.07   29.68
   3  -8   0 1457.73   48.85
   3  -1   0  208.92    8.48
  -3   1   0  235.02    8.55
   3   0   0  186.90    7.08
  -3   0   0  173.50    6.92
   3   1   0   75.52    4.32
  -3  -1   0   82.63    4.26
   3   2   0  448.77   16.25
  -3  -2   0  457.08   15.96
   3   3   0  815.22   27.36
  -3  -3   0  818.25   28.26
   3   4   0  119.29    5.53
  -3  -4   0  100.44    5.63
   3   5   0 1602.54   51.41
  -3  -5   0 1555.76   50.96
   3   6   0  895.01   28.85
  -3  -6   0  808.62   29.40
   3   7   0   74.08    6.26
  -3  -7   0   80.45    5.73
   3   8   0  441.81   16.41
  -3  -8   0  396.24   16.17
   3   9   0  399.98   15.97
  -3  -9   0  391.30   15.53
   3  10   0   87.76    7.32
  -3 -10   0   82.41    8.01
   3  11   0  292.78   13.87
  -3 -11   0  209.41   11.56
   3  12   0  245.45   12.06
  -3 -12   0  170.00   10.35
  -3 -13   0   45.19    5.74
   3 -16   1   53.39    6.48
   3 -15   1   68.26    7.14
   3 -14  -1  153.52    9.39
   3 -14   1  140.44    8.34
   3 -13  -1  223.02   11.06
   3 -13   1  281.22   13.28
   3 -12  -1   79.27    7.06
   3 -12   1   72.68    6.70
   3 -11  -1  278.22   12.82
   3 -11   1  338.93   13.97
   3 -10  -1  509.36   19.52
   3 -10   1  495.51   18.69
   3  -9  -1  281.28   11.16
   3  -9   1  270.66   11.13
   3  -8  -1  445.25   16.35
   3  -7  -1  810.69   27.82
   3  -2   1 1992.82   65.38
  -3   1  -1 2056.82   67.93
   3  -1   1 2046.79   67.02
   3   0  -1  661.43   23.27
  -3   0  -1  727.73   24.59
  -3   0   1  777.64   27.12
   3   0   1  808.09   27.48
   3   3  -1    4.14    2.59
  -3  -3  -1   21.46    3.48
  -3  -3   1    3.91    2.50
   3   3   1   15.28    3.80
  -3  -4   1  848.13   26.66
   3   4   1  696.66   25.99
   3   5  -1  489.98   16.07
  -3  -5  -1  391.45   15.65
  -3  -5   1  451.16   16.35
   3   5   1  427.93   15.88
   3   6  -1  271.45   10.79
  -3  -6  -1  263.07   10.68
  -3  -6   1  251.09   10.78
   3   6   1  279.50   10.70
   3   7  -1  512.57   18.75
  -3  -7  -1  497.67   19.14
  -3  -7   1  496.10   18.85
   3   7   1  522.81   18.43
   3   8  -1  290.47   13.28
  -3  -8  -1  324.70   13.52
   3   9  -1   70.05    6.97
  -3  -9  -1   62.17    6.28
  -3  -9   1   79.02    6.14
   3   9   1   74.56    7.16
   3  10  -1  258.75   11.86
  -3 -10  -1  291.27   12.46
  -3 -10   1  230.90   11.13
   3  10   1  318.56   14.78
  -3 -11  -1  153.20    8.86
  -3 -11   1  152.93    9.17
   3  11   1  186.90    9.72
  -3 -12  -1   50.58    6.58
  -3 -12   1   74.92    6.99
   3  12   1   99.35    8.68
  -3 -13   1   51.70    6.90
   3  13   1   75.15    7.92
   3 -16   2   30.89    6.18
   3 -15   2   56.79    6.10
   3 -14  -2   77.32    7.51
   3 -14   2   50.99    6.17
   3 -13  -2   52.58    6.04
   3 -13   2   55.22    6.75
   3 -12  -2  266.61   12.23
   3 -12   2  341.73   14.13
   3 -11  -2  121.64    7.22
   3 -11   2  198.78    9.44
   3 -10  -2  638.87   24.77
   3 -10   2  562.50   20.80
   3  -9  -2  989.30   33.34
   3  -9   2  739.52   26.96
   3  -8  -2  711.15   25.06
   3  -7  -2  292.41   11.45
   3  -6  -2 2129.21   69.90
   3  -5  -2  710.42   24.79
   3  -3   2 3223.77  104.02
  -3   2  -2  877.56   31.53
   3  -2   2  997.65   34.33
   3  -1   2  997.24   34.25
   3   1   2 1716.61   56.64
   3   3  -2 2336.99   74.92
   3   6  -2 1037.26   31.27
  -3  -6  -2  792.79   30.65
  -3  -6   2  908.45   28.81
   3   6   2  794.19   28.86
   3   7  -2  737.10   24.40
  -3  -7  -2  567.73   24.96
  -3  -7   2  672.73   23.97
   3   7   2  654.27   23.92
  -3  -9  -2  306.48   13.24
  -3  -9   2  311.67   13.31
   3   9   2  327.40   13.10
  -3 -10  -2   61.43    6.67
  -3 -10   2   78.47    6.95
   3  10   2   94.90    8.22
  -3 -11  -2   42.77    5.13
  -3 -12   2   82.46    7.74
   3  12   2  104.40    8.65
  -3 -13   2   21.23    6.06
   3  13   2   51.76    8.20
   3 -16   3   42.04    6.38
   3 -15   3   40.83    6.01
   3 -14   3   50.85    6.00
   3 -13  -3   97.88    8.50
   3 -13   3  107.06    7.84
   3 -12  -3   97.04    7.56
   3 -12   3   44.35    5.25
   3 -11  -3  329.53   14.32
   3 -11   3  313.99   12.44
   3 -10  -3  261.83   11.92
   3 -10   3  280.04   11.46
   3  -9  -3  321.17   12.94
   3  -8  -3  741.97   26.18
   3  -7  -3 1037.11   34.80
   3  -6  -3   22.74    3.48
   3  -4  -3 1895.40   61.71
   3  -4   3 1304.09   46.36
   3  -3  -3  195.89    7.44
   3  -3   3  180.44    7.75
  -3   2  -3 2161.08   74.83
   3  -2   3 2159.06   70.78
   3  -1   3 2192.49   72.18
   3   0  -3  199.66    6.45
  -3   0  -3  186.94    7.79
   3   0   3  174.43    6.93
  -3  -1  -3 1418.86   46.15
   3   1   3 1307.43   43.62
  -3  -2  -3 1597.77   51.79
   3   2   3 1554.00   50.45
   3   3  -3   19.42    2.56
  -3  -3  -3   16.28    4.06
   3   3   3    7.43    3.69
   3   4  -3 1040.51   35.83
  -3  -4  -3 1095.21   35.27
  -3  -4   3  952.36   33.18
   3   4   3 1120.54   36.08
   3   5  -3  756.77   29.21
  -3  -5  -3  887.96   28.31
  -3  -6  -3  362.41   14.22
  -3  -6   3  310.36   12.40
   3   6   3  384.87   14.48
  -3  -7  -3  321.43   13.37
  -3  -7   3  245.49   10.86
   3   7   3  310.10   11.77
  -3  -8  -3  315.06   14.12
  -3  -8   3  348.10   14.02
   3   8   3  370.53   15.89
  -3  -9  -3   59.73    7.03
  -3  -9   3   80.95    5.77
   3   9   3   74.61    7.56
  -3 -10  -3   79.09    7.51
  -3 -10   3  112.48    7.36
   3  10   3  126.95    9.77
  -3 -11   3   62.39    6.16
   3  11   3   77.02    7.28
  -3 -12   3   48.07    5.82
   3  12   3   54.12    8.38
   3  13   3   76.62    7.66
   3 -14   4   99.68    6.70
   3 -13   4   42.70    5.54
   3 -12  -4  275.24   12.24
   3 -12   4  193.74    9.60
   3 -11  -4  200.37   10.47
   3 -11   4  114.59    7.02
   3 -10  -4  222.35   10.77
   3 -10   4  204.57    9.36
   3  -9  -4  385.56   14.94
   3  -8  -4  321.07   12.96
   3  -7  -4  195.12    8.61
   3  -6  -4 1415.94   46.08
   3  -5  -4  832.56   28.00
   3  -5   4  454.72   18.18
   3  -4  -4  414.71   14.54
   3  -3  -4 1216.35   39.81
   3  -3   4 1202.81   40.05
   3  -2  -4  465.92   15.27
   3  -2   4  636.78   22.55
  -3   1  -4  984.19   33.68
   3  -1   4  602.62   21.23
  -3   0  -4 1098.85   36.84
   3   0   4 1191.00   39.58
  -3  -1  -4  299.89   11.22
   3   1   4  289.29   10.85
  -3  -2  -4  448.82   15.76
   3   2   4  452.78   16.33
  -3  -3  -4  791.58   26.38
   3   3   4  828.37   28.52
  -3  -4  -4  165.98    7.57
   3   4   4  166.60    8.15
  -3  -5  -4  560.39   19.71
  -3  -6  -4  632.47   22.24
  -3  -7  -4  216.55   10.68
  -3  -7   4  233.00    9.14
   3   7   4  227.87   10.39
  -3  -8  -4   86.91    7.24
  -3  -9  -4  183.24   10.33
  -3  -9   4  305.29   11.28
   3   9   4  237.76   13.02
  -3 -10   4   71.85    6.03
   3  10   4   77.92    8.57
   3  12   4  130.18   10.76
   3  13   4   32.19    6.56
   3 -13   5  197.13    9.76
   3 -12   5   28.75    4.87
   3 -11  -5   66.91    6.42
   3 -11   5  110.52    6.33
   3 -10  -5  291.91   12.22
   3 -10   5  279.99   11.24
   3  -9  -5  239.75   10.50
   3  -8  -5  165.40    8.24
   3  -7  -5  434.19   17.17
   3  -6  -5    6.77    3.62
   3  -6   5    0.46    3.65
   3  -5  -5  267.39    9.83
   3  -5   5  295.71   11.41
   3  -4  -5  367.76   12.89
   3  -4   5  361.82   13.05
   3  -3  -5  182.83    7.12
   3  -3   5  192.71    7.65
   3  -2  -5  229.60    7.80
   3  -2   5  282.79   10.67
  -3   1  -5  237.08    9.86
   3  -1   5  283.48   10.49
  -3   0  -5  180.30    7.92
   3   0   5  199.40    8.19
  -3  -1  -5  356.53   13.23
   3   1   5  358.37   13.07
  -3  -2  -5  265.84   10.32
   3   2   5  293.69   11.42
  -3  -3  -5   -1.60    3.50
   3   3   5    9.86    3.88
  -3  -4  -5  530.08   19.08
  -3  -4   5  416.30   14.20
   3   4   5  469.35   16.65
  -3  -5  -5  168.14    8.00
   3   5   5  177.22    8.82
  -3  -6  -5  239.41   11.00
   3   6   5  232.65   11.00
  -3  -7  -5  261.00   11.44
  -3  -7   5  356.49   12.30
   3   7   5  325.19   13.80
  -3  -8  -5   71.68    5.36
  -3  -8   5  100.45    5.87
   3   8   5  129.77    8.20
  -3  -9   5   43.41    4.82
   3   9   5   59.50    7.67
   3  10   5  240.00   11.00
   3  11   5  107.96    8.83
   3  12   5   33.73    6.79
   3  13   5   71.80    8.86
   3 -11   6   92.45    6.17
   3 -10  -6  105.21    6.81
   3 -10   6   96.40    6.24
   3  -9  -6  302.60   12.33
   3  -9   6  202.75    8.77
   3  -8  -6  320.76   13.50
   3  -8   6  205.98    9.65
   3  -7  -6   93.82    6.03
   3  -6  -6  496.30   19.48
   3  -6   6  813.22   29.15
   3  -5  -6  144.86    6.69
   3  -5   6  287.68   11.16
   3  -4  -6  178.46    7.17
   3  -4   6  253.96    9.76
   3  -3  -6  525.87   17.87
   3  -3   6  507.90   17.77
   3  -2   6  180.97    7.98
  -3   1  -6  184.25    8.77
   3  -1   6  173.05    7.62
   3   0   6  536.96   18.86
  -3  -1  -6  240.59   10.18
   3   1   6  262.92   10.40
  -3  -2  -6  296.63   11.71
   3   2   6  342.54   13.75
  -3  -3  -6  802.50   28.03
   3   3   6  827.66   30.22
  -3  -4  -6  140.58    7.06
   3   4   6  136.66    7.72
  -3  -5  -6  188.98    9.15
   3   5   6  225.38   10.80
  -3  -6  -6  170.65    8.80
   3   7   6  123.96    9.16
   3   8   6  123.55    8.16
   3   9   6  266.75   11.60
   3  10   6   28.85    7.25
   3  11   6   60.90    8.17
   3  12   6   54.24    8.16
   3 -11   7  187.46    9.66
   3 -10   7  147.26    8.81
   3  -9  -7   76.08    6.25
   3  -9   7  115.28    6.98
   3  -9   7   75.22    4.81
   3  -8  -7  223.46    9.59
   3  -8   7  218.50   10.76
   3  -7  -7  286.43   11.09
   3  -7   7  246.45   10.19
   3  -6  -7   -1.95    2.95
   3  -6   7   16.99    3.67
   3  -5  -7  606.60   20.88
   3  -5   7  829.40   27.64
   3  -4  -7  506.48   17.94
   3  -4   7  775.98   24.87
   3  -3   7   77.70    4.95
   3  -2   7  547.10   19.56
   3  -1   7  548.50   19.23
  -3   0  -7   77.03    5.57
   3   0   7   81.98    5.43
   3   1   7  798.99   28.50
  -3  -2  -7  741.76   25.63
   3   2   7  878.71   32.09
  -3  -3  -7    5.57    4.23
   3   3   7    4.13    4.81
  -3  -4  -7  201.17    8.83
   3   4   7  273.49   12.47
  -3  -5  -7  169.48    8.31
   3   5   7  247.50   11.29
   3   6   7   92.90    6.90
   3   7   7  140.26    8.96
   3   8   7  186.24   10.23
   3   9   7    2.56    5.83
   3  10   7   59.40    7.58
   3  11   7   30.14    7.22
   3 -12   8   44.21    5.25
   3 -11   8   30.06    9.06
   3 -10   8  109.64    6.69
   3  -9   8  244.78    9.71
   3  -8  -8   47.74    4.73
   3  -8   8   96.02    5.10
   3  -7  -8   53.92    4.36
   3  -7   8   60.20    3.98
   3  -6   8  328.31   11.67
   3  -5  -8  167.62    6.69
   3  -5   8  153.41    6.39
   3  -4   8  267.95    9.78
   3  -3   8  606.87   20.29
   3  -2   8   79.97    4.72
   3  -1   8   73.18    5.23
   3   0   8  606.21   23.40
  -3  -1  -8  198.78    9.61
   3   1   8  247.96   11.23
  -3  -2  -8   98.04    6.25
   3   2   8  133.87    8.09
  -3  -3  -8  244.56   10.51
   3   3   8  313.53   13.23
   3   4   8   78.75    7.01
   3   5   8  112.62    7.57
   3   6   8  306.86   12.95
   3   7   8  122.02    8.44
   3   8   8    9.05    6.09
   3   9   8   42.34    6.59
   3  -4   9  132.87    5.51
   3  -3   9   31.33    3.27
   3  -2   9  268.91    9.94
   3  -1   9  278.98   10.87
   3   0   9   36.01    4.35
   3   1   9  140.37    8.24
   3   2   9  122.55    7.82
   3   3   9   -5.74    3.96
   3   4   9  140.05    8.21
   3   5   9  136.83    8.41
   3   6   9   21.32    5.81
   3   2  10   22.43    4.24
   4 -15   0   55.70    6.05
   4 -14   0  321.67   14.96
   4 -13   0  251.47   12.94
   4 -12   0   56.57    6.78
   4 -11   0  398.86   15.65
   4 -10   0  386.12   15.26
   4  -2   0  605.38   20.74
  -4   2   0  609.23   21.64
   4  -1   0   80.30    4.03
  -4   1   0   81.74    4.80
   4   0   0  664.55   22.78
  -4   0   0  658.88   22.99
   4   1   0 1466.84   48.58
  -4  -1   0 1525.24   49.01
   4   2   0  249.09    9.36
  -4  -2   0  253.82    9.61
   4   3   0  119.36    5.97
  -4  -3   0  107.88    5.46
   4   4   0 1361.42   44.41
  -4  -4   0 1426.17   45.26
   4   5   0   27.04    4.54
  -4  -5   0   30.01    4.28
   4   6   0  455.67   16.18
  -4  -6   0  411.95   15.91
   4   7   0  444.49   15.80
  -4  -7   0  397.40   17.41
   4   8   0   41.45    6.52
  -4  -8   0   32.19    5.72
   4   9   0  255.89   12.42
  -4  -9   0  243.74   11.47
   4  10   0  414.29   16.96
  -4 -10   0  347.99   15.79
   4  11   0  105.80    9.00
  -4 -11   0   70.00    6.65
   4  12   0   63.97    7.13
  -4 -12   0   20.56    5.81
   4 -16   1   55.64    6.02
   4 -15  -1  178.97   10.84
   4 -15   1  143.05    9.41
   4 -14  -1    9.57    5.95
   4 -14   1   10.92    5.44
   4 -13  -1  264.25   12.92
   4 -13   1  233.56   11.75
   4 -12  -1  422.61   16.89
   4 -12   1  659.02   23.78
   4 -11  -1  397.72   15.31
   4 -11   1  342.87   14.48
   4 -10  -1  508.95   18.54
   4 -10   1  364.04   15.37
   4  -9  -1  936.60   32.19
   4  -3   1 1282.72   43.23
   4  -2  -1    9.82    2.29
  -4   2  -1   -2.19    2.81
   4  -2   1   -0.69    2.69
   4   0  -1 1412.72   45.43
  -4   0  -1 1345.46   45.59
  -4   0   1 1481.95   49.84
   4   0   1 1556.41   50.23
   4   4  -1    8.91    3.55
  -4  -4  -1    2.73    3.66
  -4  -4   1   12.01    3.23
   4   4   1    0.22    3.88
  -4  -6   1  519.89   18.35
   4   6   1  407.83   17.21
   4   7  -1  411.84   16.12
  -4  -7  -1  365.13   15.45
  -4  -7   1  331.57   14.15
   4   7   1  401.86   15.67
   4   9  -1  286.74   12.86
  -4  -9  -1  259.39   12.59
  -4  -9   1  263.94   11.84
   4   9   1  299.64   14.05
   4  10  -1   37.12    6.33
  -4 -10  -1   11.66    5.66
  -4 -10   1    0.25    5.08
   4  10   1   17.01    6.39
  -4 -11   1  180.75    9.92
   4  11   1  195.86   11.91
  -4 -13   1   17.42    6.85
   4  13   1   -0.29    7.28
   4 -16   2   22.76    5.14
   4 -15   2   26.99    4.49
   4 -14  -2   98.15    7.31
   4 -14   2  110.24    7.91
   4 -13  -2   68.90    7.15
   4 -13   2  159.81    8.46
   4 -12  -2  196.20   10.55
   4 -12   2  174.40    8.39
   4 -11  -2  542.22   21.39
   4 -11   2  652.88   24.48
   4 -10  -2  124.77    7.24
   4  -9  -2  450.29   17.02
   4  -8  -2 1559.16   51.19
   4  -7  -2  296.71   11.51
   4  -3   2 1242.02   41.81
   4  -1  -2 1669.20   48.96
  -4   1  -2 1358.49   48.56
   4  -1   2 1321.33   44.19
   4   0  -2  363.66   12.85
  -4   0  -2  370.72   13.62
   4   0   2  336.26   12.43
  -4  -2   2  277.41    9.63
   4   2   2  249.02   10.10
   4   5  -2  455.14   15.98
  -4  -5  -2  411.71   16.16
  -4  -5   2  409.69   15.26
   4   5   2  409.62   16.78
   4   6  -2  122.78    6.56
  -4  -6  -2   78.09    5.61
  -4  -6   2  108.35    5.92
   4   6   2   80.35    6.29
   4   7  -2  592.69   22.31
  -4  -7  -2  670.79   23.01
   4   8  -2  235.26   10.14
  -4  -8  -2  172.39    9.38
  -4  -8   2  227.21   10.28
   4   8   2  218.82   11.56
   4   9  -2   85.33    6.97
  -4  -9  -2  127.23    7.96
  -4 -10   2  125.77    7.93
   4  10   2  130.27    8.48
  -4 -11   2   26.95    5.67
   4  11   2   59.82    6.99
  -4 -12   2   35.19    6.32
   4  12   2   39.17    7.68
   4  13   2  126.72    9.96
   4  14   2   13.75    6.18
   4 -16   3   40.58    6.00
   4 -15   3   64.07    6.95
   4 -14   3    8.64    5.28
   4 -13  -3  120.72    7.84
   4 -13   3  110.75    7.64
   4 -12  -3  326.21   13.89
   4 -12   3  185.05    9.04
   4 -11  -3  118.76    7.40
   4 -11   3  128.06    7.05
   4 -10  -3  884.70   32.47
   4  -9  -3  845.61   28.73
   4  -8  -3   16.58    4.07
   4  -7  -3 1006.36   33.98
   4  -6  -3 1491.94   48.39
   4  -5  -3  366.25   13.78
   4  -4   3 2608.72   84.56
   4  -3   3 1713.95   56.05
   4  -2  -3    7.44    1.83
  -4   2  -3   11.19    3.17
   4  -2   3    7.36    2.96
   4  -1   3 1651.11   53.19
   4   0   3 2781.09   89.92
   4   1   3  477.04   17.23
   4   2   3  937.35   31.29
   4   3  -3 1007.19   35.06
  -4  -3  -3 1074.38   33.44
  -4  -3   3  976.01   33.05
   4   3   3 1090.40   34.46
   4   4  -3   21.38    3.15
  -4  -4  -3   41.87    4.87
  -4  -4   3   11.90    2.94
   4   4   3   18.89    4.50
   4   5  -3  874.08   31.61
  -4  -5  -3  997.10   32.12
   4   6  -3  908.80   32.94
  -4  -6  -3  980.92   31.86
  -4  -6   3  886.91   30.33
   4   6   3  969.92   32.67
   4   7  -3  129.63    7.28
  -4  -7  -3  119.06    7.38
  -4  -7   3  132.48    6.99
   4   7   3  158.60    8.75
  -4  -8  -3  199.32   10.84
  -4  -9  -3   93.09    8.23
  -4  -9   3  123.13    7.00
   4   9   3  123.08    8.96
  -4 -10   3    0.41    4.97
   4  10   3   11.36    7.31
  -4 -11   3   52.78    6.00
   4  11   3  102.93    8.79
   4  12   3   82.37    8.42
   4  13   3   15.35    7.31
   4  14   3   47.38    8.11
   4 -15   4   17.29    5.11
   4 -14   4  156.43    8.45
   4 -13   4  162.88    8.65
   4 -12  -4  113.93    7.27
   4 -12   4  126.15    7.96
   4 -11  -4  350.48   15.18
   4 -11   4  333.79   13.84
   4 -10  -4  177.09    9.22
   4  -9  -4  102.58    6.61
   4  -8  -4  381.31   14.87
   4  -7  -4  214.28    9.19
   4  -6  -4  116.41    5.93
   4  -6   4  132.76    6.67
   4  -5  -4 1122.04   37.17
   4  -5   4  596.95   22.28
   4  -4  -4  270.44   10.06
   4  -4   4  199.22    8.23
   4  -3  -4  341.27   12.11
   4  -3   4  403.17   14.50
   4  -2  -4 1628.74   51.54
  -4   1  -4  399.01   14.96
   4  -1   4  393.17   15.07
  -4   0  -4  230.70    9.66
   4   0   4  208.83    8.53
  -4  -1  -4  568.98   20.34
   4   1   4  609.31   21.72
  -4  -2  -4  128.68    6.46
  -4  -3  -4  165.29    7.82
   4   3   4  167.53    7.89
  -4  -4  -4  575.98   20.75
   4   4   4  697.83   24.73
  -4  -5  -4  169.14    8.70
  -4  -6  -4  181.27    9.26
  -4  -6   4  192.25    8.04
   4   6   4  196.59    9.88
  -4  -7  -4  299.71   12.74
  -4  -7   4  349.53   13.30
   4   7   4  338.47   14.70
  -4  -8  -4  138.01    8.31
  -4  -9   4  237.69   10.53
   4   9   4  221.89   11.79
  -4 -10   4  173.43    9.50
   4  10   4  197.88   11.42
   4  11   4   45.23    7.61
   4  12   4   48.06    7.13
   4  13   4   25.95    7.57
   4 -13   5  199.93    9.90
   4 -12   5  334.52   13.46
   4 -11  -5   31.07    5.72
   4 -11   5   33.60    4.83
   4 -10  -5   97.47    7.65
   4  -9  -5  288.81   12.18
   4  -8  -5    6.23    4.26
   4  -7  -5  447.73   16.96
   4  -7   5  466.96   18.66
   4  -6  -5  603.46   20.91
   4  -6   5  634.93   23.89
   4  -5  -5  167.71    7.08
   4  -5   5  168.23    8.31
   4  -4  -5  160.95    6.19
   4  -4   5  142.60    6.60
   4  -3  -5  393.48   13.38
   4  -3   5  348.50   13.03
  -4   2  -5    9.42    3.06
   4  -2   5   -0.22    3.24
  -4   1  -5  328.30   13.54
   4  -1   5  357.08   13.20
  -4   0  -5  149.75    7.13
   4   0   5  143.37    6.73
  -4  -1  -5  135.28    6.55
   4   1   5  175.91    7.82
  -4  -2  -5  620.39   21.66
   4   2   5  643.01   22.26
  -4  -3  -5  505.15   17.77
  -4  -4  -5    4.85    4.13
  -4  -4   5    8.38    2.08
   4   4   5    1.10    4.88
  -4  -5  -5  302.33   12.18
   4   5   5  313.59   13.81
  -4  -6  -5   72.47    6.23
  -4  -6   5   94.14    5.08
   4   6   5   99.71    7.84
  -4  -7  -5   25.67    5.51
  -4  -7   5   50.60    4.09
   4   7   5   58.03    7.15
  -4  -8   5  334.92   12.79
   4   8   5  382.89   15.67
  -4  -9   5  182.85    8.82
   4   9   5  232.54   11.96
   4  10   5   11.31    7.42
   4  11   5  108.73    8.50
   4  12   5   23.03    8.15
   4 -11   6  199.49    9.54
   4 -10  -6  103.40    7.08
   4  -9  -6  107.47    7.04
   4  -8  -6  541.96   19.19
   4  -8   6  348.06   13.11
   4  -7  -6  104.69    6.11
   4  -7   6  105.51    7.13
   4  -6  -6  192.98    8.29
   4  -6   6  149.99    7.35
   4  -5  -6  370.50   13.87
   4  -5   6  661.30   23.75
   4  -4  -6  169.86    6.35
   4  -4   6  163.71    6.96
   4  -3  -6  261.43    8.49
   4  -3   6  187.04    8.36
   4  -2   6  625.27   22.70
  -4   1  -6  166.81    7.80
   4  -1   6  183.43    8.19
  -4   0  -6  152.00    7.43
   4   0   6  156.25    7.56
  -4  -1  -6  577.89   21.11
   4   1   6  668.41   23.92
  -4  -2  -6  134.31    7.35
   4   2   6  142.46    6.86
  -4  -3  -6  123.94    6.81
   4   3   6  125.14    7.56
  -4  -4  -6  274.55   12.09
   4   4   6  350.75   15.50
  -4  -5  -6   48.63    5.12
   4   5   6   87.64    7.24
  -4  -6  -6   80.77    6.20
  -4  -6   6  116.39    5.08
   4   6   6  114.38    7.93
   4   7   6  256.41   12.63
   4   8   6   64.87    6.68
   4   9   6  182.12   10.47
   4  10   6  155.73   11.67
   4  11   6   30.66    6.94
   4 -12   7  128.30    8.78
   4 -10   7  257.18   12.74
   4  -9  -7  268.11   11.67
   4  -9   7  257.45   12.88
   4  -8  -7    4.82    3.32
   4  -8   7   12.32    4.55
   4  -7  -7  291.42   11.61
   4  -7   7  250.78   10.30
   4  -6  -7  258.85   10.51
   4  -6   7  466.29   17.77
   4  -5  -7   41.52    3.22
   4  -5   7   42.70    3.88
   4  -4  -7  642.46   20.76
   4  -4   7  641.94   22.49
   4  -3   7  533.71   19.10
   4  -2   7    4.23    3.84
  -4   1  -7  470.37   19.28
   4  -1   7  510.84   18.28
  -4   0  -7  551.05   21.96
   4   0   7  650.53   23.65
  -4  -1  -7   24.65    4.06
   4   1   7   50.64    5.45
  -4  -2  -7  385.16   14.73
   4   2   7  504.57   21.05
  -4  -3  -7  210.52   10.26
   4   3   7  285.35   13.74
  -4  -4  -7    7.93    4.02
   4   4   7   -3.17    4.46
   4   5   7  295.52   13.70
   4   6   7  333.68   14.59
   4   7   7   25.46    6.46
   4   8   7  166.64   10.52
   4   9   7   74.10    7.82
   4  10   7    6.34    6.61
   4 -12   8   23.54    5.52
   4 -11   8   74.72    7.25
   4 -10   8   26.56    4.27
   4  -9   8  129.32    6.94
   4  -8  -8  192.42    9.48
   4  -8   8  342.22   13.43
   4  -7  -8   58.74    4.13
   4  -7   8   58.10    4.35
   4  -6  -8   63.67    3.95
   4  -6   8   79.71    4.99
   4  -5  -8  311.92   10.85
   4  -5   8  297.36   11.53
   4  -4   8  101.16    5.49
   4  -3   8  289.00   11.83
   4  -2   8  971.49   32.67
   4  -1   8  284.28   11.20
  -4   0  -8   60.87    4.98
   4   0   8   95.32    6.34
  -4  -1  -8  192.05   11.88
   4   1   8  306.19   13.77
   4   2   8   75.35    5.94
   4   3   8   70.24    5.88
   4   4   8  345.33   14.45
   4   5   8  132.21    8.96
   4   6   8   24.97    6.51
   4   7   8  134.10    9.12
   4   8   8   39.64    7.18
   4  -7   9  112.79    5.35
   4  -6   9   99.31    5.09
   4  -5   9   17.86    3.07
   4  -4   9  109.62    5.66
   4  -3   9  220.84    8.94
   4  -2   9    7.92    3.61
   4  -1   9  250.20   11.30
   4   0   9  107.88    6.53
   4   1   9   15.61    4.65
   4   2   9  119.26    7.44
   4   3   9  139.09    8.08
   4   5   9  147.81    9.64
   4   6   9   70.01    6.82
   4   0  10   53.95    4.99
   4   1  10   93.12    6.04
   5 -15   0    7.92    5.81
   5 -14   0  213.39   10.40
   5 -13   0  531.39   21.12
   5 -12   0  337.57   14.33
   5 -11   0   32.06    4.21
   5  -3   0  454.69   16.40
   5  -2   0  425.66   14.99
  -5   2   0  423.13   15.06
   5  -1   0 1549.09   50.83
  -5   1   0 1551.75   50.88
   5   0   0  148.29    6.21
  -5   0   0  168.26    6.79
   5   1   0  509.74   18.72
  -5  -1   0  500.15   17.58
   5   2   0 1290.44   42.62
  -5  -2   0 1311.00   41.60
   5   3   0 1502.12   48.98
  -5  -3   0 1538.62   48.86
   5   4   0   30.31    4.61
  -5  -4   0   25.42    3.66
   5   5   0  175.18    8.33
  -5  -5   0  165.30    7.98
   5   6   0    9.98    5.01
  -5  -6   0   14.96    4.00
   5   7   0  418.28   15.53
  -5  -7   0  368.20   15.60
   5   8   0  629.12   22.62
  -5  -8   0  547.33   21.18
   5   9   0  284.11   13.25
  -5  -9   0  206.75   11.64
   5  10   0   17.36    6.89
  -5 -10   0    9.84    4.97
   5  11   0  127.31    9.00
  -5 -11   0   99.69    8.62
   5  12   0   25.95    7.85
   5  13   0   41.78    7.91
   5 -16   1   16.07    6.25
   5 -15  -1  118.79    7.40
   5 -15   1  103.12    8.16
   5 -14  -1  141.51    9.06
   5 -14   1  188.70   10.25
   5 -13  -1  118.76    8.91
   5 -13   1   95.58    7.05
   5 -12  -1  326.59   13.65
   5 -12   1  327.97   13.82
   5 -11  -1  303.13   12.98
   5 -10  -1   12.80    4.40
   5  -4   1  479.29   17.69
   5  -3  -1 1672.39   55.74
   5  -3   1  881.51   30.65
   5  -2   1  826.64   28.57
   5  -1  -1  602.28   18.98
  -5   1  -1  497.77   19.46
   5   0  -1 1391.64   45.51
  -5   0  -1 1404.38   45.98
  -5   0   1 1266.31   43.29
   5   0   1 1372.63   43.67
   5   1  -1 1090.62   33.10
  -5  -1  -1  895.30   33.12
  -5  -1   1 1015.96   32.53
   5   1   1  912.34   31.43
   5   2  -1  589.24   18.68
  -5  -2  -1  498.69   18.12
  -5  -2   1  574.82   18.91
   5   2   1  536.96   19.24
   5   3  -1  486.64   16.94
  -5  -3  -1  418.15   15.52
  -5  -3   1  446.03   15.49
   5   3   1  383.88   14.69
   5   5  -1   19.43    4.18
  -5  -5  -1   11.32    3.98
  -5  -5   1   21.15    4.25
   5   5   1    9.93    4.82
   5   6  -1  331.14   13.42
  -5  -6  -1  343.90   13.92
  -5  -6   1  318.41   13.14
   5   6   1  343.35   14.00
   5   7  -1  324.72   12.82
  -5  -7  -1  306.03   13.45
  -5  -7   1  269.67   12.60
   5   7   1  365.34   14.79
   5   8  -1  149.08    8.54
  -5  -8  -1  136.41    8.72
  -5  -8   1  116.69    6.96
   5   8   1  120.44    8.35
   5   9  -1  185.63   10.49
  -5  -9  -1  192.91   10.15
  -5  -9   1  163.31    9.62
   5   9   1  230.04   10.59
   5  10  -1  158.76    9.38
  -5 -10  -1   95.58    8.19
  -5 -10   1  111.88    7.75
   5  10   1  149.05    9.70
   5  11  -1   38.40    7.95
  -5 -11  -1   31.13    7.44
  -5 -11   1   20.05    5.45
   5  11   1   26.82    7.36
   5  12  -1   52.50    8.24
   5  13   1   63.27    8.93
   5  14   1   -0.32    6.25
   5 -16   2  106.57    8.41
   5 -15   2   57.10    6.99
   5 -14  -2   88.34    7.92
   5 -14   2   67.79    6.73
   5 -13  -2  233.88   11.23
   5 -13   2  288.24   13.18
   5 -12  -2  155.89    9.25
   5 -12   2  272.40   12.44
   5 -11  -2  383.84   15.54
   5 -10  -2 1183.59   40.52
   5  -9  -2  455.74   17.44
   5  -4   2 1608.83   54.57
   5  -3   2  665.65   23.81
   5  -2   2  657.31   22.84
   5  -1   2 1645.43   53.49
   5   0  -2  374.57   13.00
  -5   0  -2  360.67   14.16
  -5   0   2  405.51   14.62
   5   0   2  418.57   15.71
  -5  -2   2  529.56   17.10
   5   2   2  457.62   17.22
   5   4  -2  471.70   16.06
  -5  -4  -2  412.48   16.51
  -5  -4   2  401.94   14.51
   5   4   2  398.38   15.67
  -5  -5   2 1126.57   34.47
   5   5   2  919.53   36.07
   5   6  -2  421.63   14.93
  -5  -6  -2  335.02   14.41
  -5  -6   2  361.05   14.10
   5   6   2  344.82   15.42
   5   8  -2  264.15   12.82
  -5  -8  -2  283.24   12.57
   5   9  -2   98.09    7.87
  -5  -9  -2   46.94    7.24
  -5  -9   2   91.64    6.60
   5   9   2  115.23    8.40
   5  10  -2   80.72    7.42
  -5 -10  -2   45.22    6.97
  -5 -10   2   65.41    6.44
   5  10   2   97.65    8.63
  -5 -11   2  111.63    7.88
   5  11   2  172.21   10.49
  -5 -12   2   11.75    6.28
   5  12   2   60.01    8.48
   5  13   2   46.00    7.22
   5 -16   3    0.59    4.33
   5 -15   3   73.87    6.96
   5 -14   3  102.62    8.33
   5 -13  -3  175.82   10.24
   5 -13   3  120.65    7.79
   5 -12  -3  242.13   11.37
   5 -11  -3  327.81   14.60
   5 -10  -3   22.91    4.74
   5  -9  -3  868.87   29.14
   5  -8  -3  789.71   26.28
   5  -7  -3  382.61   13.52
   5  -5   3  249.88   10.84
   5  -4   3  314.75   13.10
   5  -3   3 2345.11   75.29
   5  -2  -3 1661.97   53.89
   5  -2   3 2261.87   72.37
   5  -1   3  312.87   11.80
   5   0  -3  257.66    8.82
  -5   0  -3  231.27    9.40
   5   0   3  239.95    9.72
   5   1  -3  240.08    8.34
  -5  -1  -3  199.88    8.30
   5   1   3  251.63    9.60
   5   2  -3  370.84   13.08
  -5  -2  -3  354.17   13.44
  -5  -2   3  322.13   11.52
   5   2   3  352.68   12.86
   5   3  -3  850.57   30.30
  -5  -3  -3  956.23   30.04
  -5  -5   3   30.19    3.72
   5   5   3   20.57    4.53
  -5  -6   3  382.16   13.00
   5   6   3  295.74   14.89
   5   7  -3  279.75   12.63
  -5  -7  -3  336.06   13.84
  -5  -8   3  180.81    8.13
   5   8   3  152.74    9.65
  -5  -9  -3   93.14    7.14
  -5  -9   3  158.62    7.53
   5   9   3  119.32    8.62
  -5 -10   3   57.42    6.08
   5  10   3   93.01    7.06
   5  11   3    2.48    5.74
   5  12   3  115.56    9.32
   5  13   3   65.69    8.66
   5 -15   4   28.03    5.50
   5 -14   4   87.19    7.01
   5 -13   4  238.50   10.79
   5 -12  -4  228.05   10.86
   5 -11  -4  100.50    7.05
   5 -10  -4  339.19   14.13
   5  -9  -4  124.77    7.01
   5  -8  -4  336.71   14.04
   5  -7  -4  889.39   30.32
   5  -6  -4  611.45   20.95
   5  -6   4  429.38   18.82
   5  -5  -4  292.54   10.96
   5  -4  -4  644.92   22.19
   5  -4   4  980.60   34.60
   5  -3  -4  491.10   16.35
   5  -3   4  826.89   28.51
   5  -2   4  781.28   25.64
   5  -1  -4  604.27   19.17
   5  -1   4 1049.06   35.37
   5   0  -4  323.26   10.21
  -5   0  -4  257.92   10.61
   5   0   4  274.17   10.76
   5   2  -4  943.70   32.41
  -5  -2  -4  944.85   30.14
   5   2   4 1056.38   34.55
   5   3   4  559.36   19.52
   5   5  -4  357.71   14.78
  -5  -5  -4  416.34   14.96
  -5  -5   4  341.86   13.18
   5   5   4  437.60   15.73
  -5  -6  -4  127.28    7.51
  -5  -6   4  115.76    6.11
   5   6   4  157.67    7.96
  -5  -7  -4  185.38    9.83
  -5  -7   4  291.02   10.69
   5   7   4  230.38   12.24
  -5  -8  -4  150.80   10.13
  -5  -8   4  293.57   11.56
   5   8   4  270.62   13.35
   5  10   4   52.45    6.89
   5  11   4  100.30    8.39
   5  12   4    8.19    7.66
   5 -14   5  136.09    8.52
   5 -13   5   97.38    7.35
   5 -12  -5  101.87    7.35
   5 -11  -5  178.97    8.90
   5  -9  -5  312.58   12.69
   5  -8  -5  176.12    8.24
   5  -8   5  180.86   10.73
   5  -7  -5  286.82   11.38
   5  -7   5  218.19    9.39
   5  -6  -5  807.61   27.88
   5  -6   5  768.24   28.14
   5  -5  -5  877.98   29.30
   5  -5   5  817.81   28.23
   5  -4  -5  149.29    5.84
   5  -4   5  165.52    7.32
   5  -3  -5  255.73    8.77
   5  -3  -5  279.16    9.75
   5  -3   5  256.82    9.89
  -5   2  -5  255.98   11.25
   5  -2   5  255.78   10.72
  -5   1  -5  216.22    9.25
   5  -1   5  160.46    7.33
  -5   0  -5  772.46   26.97
   5   0   5  841.80   28.94
  -5  -1  -5  698.20   24.17
   5   1   5  790.93   27.18
  -5  -2  -5  208.11    9.08
   5   2   5  210.37    9.06
  -5  -3  -5  179.90    8.61
  -5  -3   5  170.89    6.73
   5   3   5  193.05   10.02
  -5  -4  -5  292.18   12.80
   5   4   5  316.02   14.03
  -5  -5  -5    3.99    3.96
   5   5   5   13.55    5.73
  -5  -6  -5  130.30    7.78
  -5  -6   5  181.97    7.49
   5   6   5  207.66   10.16
  -5  -7   5  153.88    8.15
   5   7   5  176.34   10.43
  -5  -8   5   92.23    6.48
   5   8   5  121.41    7.88
   5   9   5  183.40   10.32
   5  10   5  153.71    9.22
   5  11   5   10.61    6.40
   5  12   5   36.29    8.51
   5 -12   6  140.84    7.65
   5 -11  -6   44.86    5.53
   5 -10  -6  283.98   11.77
   5 -10   6  224.46   11.56
   5  -9  -6   93.22    6.20
   5  -9   6   79.34    6.82
   5  -8  -6  310.09   12.56
   5  -8   6  395.80   17.61
   5  -7  -6  637.75   22.09
   5  -7   6  586.62   20.82
   5  -6  -6  221.16    8.75
   5  -6   6  289.88   12.14
   5  -5  -6  174.97    6.91
   5  -5   6  173.05    8.21
   5  -4  -6  627.36   21.30
   5  -4   6  367.88   14.23
   5  -3   6  157.60    7.39
  -5   2  -6  148.92    7.96
   5  -2   6  163.93    7.92
  -5   1  -6  320.61   13.71
   5  -1   6  380.98   15.38
  -5   0  -6  175.95    8.43
   5   0   6  170.00    8.57
  -5  -1  -6  291.47   12.69
   5   1   6  284.17   11.32
  -5  -2  -6  551.12   20.29
   5   2   6  630.96   23.35
  -5  -3  -6  188.92    9.57
   5   3   6  224.80   11.25
  -5  -4  -6   59.58    6.25
   5   4   6   81.22    6.88
   5   5   6  243.36   11.85
  -5  -6   6   59.49    3.53
   5   6   6   51.45    7.30
   5   7   6  213.77   11.71
   5   8   6  220.81   11.03
   5   9   6   52.20    9.08
   5  10   6   13.96    6.77
   5  11   6   53.24    6.75
   5 -13   7   51.73    6.82
   5 -12   7  103.69    8.23
   5 -11   7  158.16    8.61
   5  -9  -7  236.09   10.11
   5  -9   7  270.49   13.70
   5  -8  -7  237.19    9.85
   5  -8   7  238.33   10.61
   5  -7  -7   82.82    5.13
   5  -7   7  101.24    6.51
   5  -6  -7  189.45    7.42
   5  -6   7  159.85    8.03
   5  -5  -7  174.96    6.68
   5  -5   7  177.05    7.74
   5  -4   7   62.08    4.98
   5  -3   7  662.65   22.98
   5  -2   7  683.53   24.44
  -5   1  -7   36.94    4.22
   5  -1   7   65.70    5.05
  -5   0  -7  144.29    9.19
   5   0   7  175.53    8.05
   5   1   7  157.48    7.78
  -5  -2  -7   73.12    5.46
   5   2   7   92.71    6.85
  -5  -3  -7  153.57    7.97
   5   3   7  255.42   12.42
   5   4   7  318.96   15.79
   5   5   7    4.58    5.41
   5   6   7  171.80   10.82
   5   7   7  125.11    9.39
   5   8   7   50.84    7.26
   5   9   7   41.05    7.46
   5 -12   8    9.18    5.03
   5 -11   8   52.97    6.08
   5 -10   8  257.56   11.46
   5  -9   8  133.68    7.83
   5  -8  -8   49.99    4.25
   5  -8   8   85.92    5.71
   5  -7   8  128.85    7.13
   5  -6  -8   47.02    2.93
   5  -6   8   35.72    3.99
   5  -5   8   73.43    5.06
   5  -4   8  379.07   14.82
   5  -3   8  202.96    8.91
   5  -2   8  198.64    8.99
   5  -1   8  393.90   14.69
  -5   0  -8   47.55    5.06
   5   0   8   78.65    6.44
   5   1   8   30.28    4.56
   5   2   8  128.02    8.75
   5   3   8   96.34    7.50
   5   4   8  146.40    9.75
   5   5   8  293.78   13.64
   5   6   8   53.04    6.95
   5   7   8   31.19    6.24
   5  -9   9  118.84    6.54
   5  -8   9  130.20    6.86
   5  -7   9   40.34    4.29
   5  -6   9  127.06    6.58
   5  -5   9  116.63    5.91
   5  -4   9   18.00    3.64
   5  -3   9  244.48   10.15
   5  -2   9  252.34   10.93
   5  -1   9   23.13    4.47
   5   0   9  135.02    8.10
   5   1   9  151.92    8.11
   5   2   9   43.64    6.39
   5   3   9  120.04    7.70
   5   4   9  138.20    8.83
   5   5   9   -7.50    4.64
   5  -2  10   23.13    4.22
   5  -1  10   80.58    5.49
   6 -15   0  149.61    9.55
   6 -14   0  116.45    7.22
   6 -13   0  155.53    9.17
   6  -4   0  263.81   11.15
   6  -3   0  801.63   26.96
   6  -2   0  259.60    9.72
  -6   2   0  251.72    9.80
   6  -1   0  529.60   18.50
  -6   1   0  477.53   17.70
   6   0   0 2946.14   91.56
  -6   0   0 2871.11   91.05
   6   1   0 1568.80   47.86
  -6  -1   0 1379.83   48.40
   6   2   0  321.26   12.63
  -6  -2   0  293.62   11.17
   6   3   0  866.63   28.38
  -6  -3   0  793.65   27.75
   6   4   0  416.80   15.63
  -6  -4   0  436.56   15.73
   6   5   0   18.75    5.39
  -6  -5   0   15.84    5.01
   6   6   0  443.63   16.34
  -6  -6   0  346.40   15.57
   6   7   0  137.48    7.68
  -6  -7   0  118.18    8.18
   6   8   0  159.20    9.51
  -6  -8   0  104.06    7.83
   6   9   0  171.51    9.85
  -6  -9   0  132.22    9.03
   6  11   0   -5.50    6.78
  -6 -11   0   15.82    6.84
   6  12   0   53.93    8.49
   6  13   0   -3.63    7.27
   6 -16   1   57.69    6.61
   6 -15  -1   23.41    4.53
   6 -15   1   31.96    5.24
   6 -14  -1  262.90   12.80
   6 -14   1  182.95    9.60
   6 -13  -1  359.82   15.21
   6 -13   1  322.54   14.41
   6 -12  -1   23.25    5.36
   6  -4   1  888.69   30.86
   6  -3  -1   22.58    2.80
  -6   3  -1    2.90    3.11
   6  -3   1    3.73    3.05
   6  -1  -1  894.97   31.39
  -6   1  -1 1000.44   30.52
  -6   1   1  943.83   32.57
   6  -1   1 1000.58   32.67
   6   0  -1   62.31    4.70
  -6   0  -1   59.71    5.17
  -6   0   1   66.74    4.75
   6   0   1   55.14    4.90
   6   1  -1 1325.62   47.81
  -6  -1  -1 1603.01   47.47
   6   3  -1  274.41   11.44
  -6  -3  -1  283.53   10.84
  -6  -3   1  253.45   10.07
   6   3   1  281.82   10.50
   6   5  -1  352.95   13.73
  -6  -5  -1  338.87   13.74
  -6  -5   1  292.94   12.24
   6   5   1  341.88   14.03
   6   6  -1    3.58    4.28
  -6  -6  -1   15.52    5.56
  -6  -6   1   11.78    4.86
   6   6   1    3.16    4.39
   6   7  -1  395.66   17.19
  -6  -7  -1  390.20   16.06
  -6  -7   1  330.70   14.91
   6   7   1  440.24   16.28
  -6  -8   1  260.21   12.48
   6   8   1  247.83   12.51
   6   9  -1   31.84    6.34
  -6  -9  -1   36.78    4.70
  -6 -10   1   66.25    6.59
   6  10   1   87.28    8.29
   6  11  -1   72.54    8.49
   6  12  -1   10.40    6.82
   6  12   1    0.45    6.91
   6  13   1   52.72    7.67
   6 -16   2    7.27    4.98
   6 -15   2  119.47    9.46
   6 -14  -2   77.40    6.99
   6 -14   2   90.06    6.13
   6 -13  -2  119.55    8.66
   6 -12  -2  413.47   16.49
   6 -11  -2  385.50   15.59
   6 -10  -2  113.75    7.07
   6  -5   2  242.65   10.50
   6  -4   2  278.36   11.30
   6  -3   2 2035.60   66.64
   6  -2   2  284.58   10.89
   6   0  -2  311.38   10.74
  -6   0  -2  269.55   10.54
  -6   0   2  293.59   10.94
   6   0   2  300.05   11.26
   6   2  -2  400.32   14.86
  -6  -2  -2  438.20   15.19
  -6  -2   2  372.43   13.98
   6   2   2  449.54   15.31
   6   3  -2  983.12   31.35
  -6  -3  -2  815.05   29.71
  -6  -3   2  859.21   27.15
   6   3   2  784.57   27.86
  -6  -4   2  106.20    5.42
   6   4   2   83.90    5.95
   6   5  -2  404.14   14.88
  -6  -5  -2  345.84   15.91
  -6  -5   2  383.61   14.38
   6   5   2  377.70   16.00
   6   6  -2  451.10   17.03
  -6  -6  -2  425.57   16.53
  -6  -6   2  371.59   14.19
   6   6   2  433.94   16.56
   6   7  -2  140.12    8.23
  -6  -7  -2   88.09    7.43
  -6  -7   2  111.13    6.94
   6   7   2   83.28    7.28
   6   8  -2  105.10    7.73
  -6  -8  -2   97.17    7.60
  -6  -8   2   69.38    6.26
   6   8   2  117.53    9.03
  -6  -9   2  129.23    8.19
   6   9   2  180.93   10.17
   6  10  -2   40.32    6.93
  -6 -10   2   21.66    5.39
   6  10   2    3.76    7.73
   6  11  -2   99.06    8.92
  -6 -11   2   62.44    7.01
   6  11   2  107.07   10.30
   6  12   2  180.83   23.84
   6  13   2   29.95    7.95
   6 -16   3  137.64    9.14
   6 -15   3   27.12    4.66
   6 -14  -3   45.29    7.71
   6 -14   3  104.83    8.21
   6 -13  -3  164.82    9.90
   6 -12  -3    6.26    5.44
   6 -11  -3  363.04   15.44
   6 -10  -3  870.22   30.80
   6  -9  -3  333.49   12.91
   6  -6   3   30.47    4.47
   6  -5   3  231.30   10.14
   6  -4   3 1437.64   47.05
   6  -3  -3   14.88    2.46
  -6   3  -3   16.37    3.52
   6  -3   3   23.87    4.21
   6  -2   3 1440.43   47.52
   6  -1  -3  234.35    8.57
  -6   1  -3  230.99    9.19
   6  -1   3  243.61   10.55
   6   0  -3   31.96    2.99
  -6   0  -3   32.52    4.01
  -6   0   3   35.63    3.23
   6   0   3   31.45    4.22
   6   3  -3  335.77   12.63
  -6  -3  -3  372.65   13.94
  -6  -3   3  312.27   12.41
   6   3   3  392.94   14.39
   6   4  -3  940.36   31.49
  -6  -4  -3  919.12   31.68
  -6  -4   3  875.91   30.01
   6   4   3 1004.45   33.78
  -6  -5   3  381.60   13.39
   6   5   3  300.99   15.23
   6   6  -3    5.02    4.94
  -6  -6  -3   10.68    5.67
  -6  -6   3   -4.89    3.51
   6   6   3   16.20    4.88
  -6  -7   3  164.77    8.01
   6   7   3  130.93    9.53
   6   8  -3  109.25    7.35
  -6  -8  -3  100.57    8.13
   6   9  -3   58.70    5.89
  -6  -9   3   46.60    5.98
   6   9   3   67.30    8.33
   6  11   3   81.25    8.01
   6 -16   4   38.91    6.32
   6 -15   4  141.68    8.47
   6 -14   4   38.59    5.93
   6 -13  -4   29.97    5.38
   6 -12  -4  254.76   12.02
   6 -11  -4   81.87    6.49
   6 -10  -4  175.14    9.34
   6  -9  -4  414.67   15.18
   6  -8  -4  246.87   10.64
   6  -7  -4  382.79   14.90
   6  -7   4  501.57   20.16
   6  -6  -4 1451.66   47.50
   6  -6   4 1409.31   51.19
   6  -5   4  544.95   19.34
   6  -4   4  103.41    5.44
  -6   3  -4 1246.39   44.23
   6  -3   4 1391.17   45.45
   6  -2  -4  126.40    4.66
  -6   2  -4   89.88    6.87
   6  -2   4  100.49    5.83
   6  -1   4  604.98   22.12
   6   0  -4 1399.96   43.90
  -6   0  -4 1267.48   41.93
   6   0   4 1368.86   46.12
   6   1   4  542.54   19.80
   6   2   4  142.42    7.76
   6   4  -4  231.62    9.04
  -6  -4  -4  174.13    9.05
  -6  -4   4  195.37    7.93
   6   4   4  195.89    9.55
   6   5  -4  109.78    6.16
  -6  -5  -4  124.91    7.50
  -6  -6   4  275.39   10.67
   6   6   4  256.63   12.71
  -6  -7  -4   52.10    5.82
  -6  -7   4   41.31    4.66
   6   7   4   83.09    8.03
  -6  -8   4  103.28    6.89
   6   8   4   89.97    8.41
   6   9   4  206.07   11.33
   6  10   4   53.71    7.35
   6  11   4   22.00    6.25
   6  12   4   28.84    6.36
   6 -14   5  135.01    8.37
   6 -12  -5   12.66    4.51
   6 -11  -5  157.79    8.41
   6 -10  -5   74.87    6.19
   6  -9  -5  253.88   10.46
   6  -9   5  228.90   10.95
   6  -8  -5  966.42   32.45
   6  -8   5  953.13   35.17
   6  -6  -5   10.21    3.40
   6  -6   5   11.85    4.66
   6  -5  -5  817.47   26.91
   6  -5   5  783.07   27.46
   6  -4  -5  624.55   21.46
   6  -4  -5  657.95   22.97
   6  -4   5  551.92   19.49
   6  -3  -5    6.22    1.62
   6  -3  -5    2.21    1.84
   6  -3   5    5.93    3.71
  -6   2  -5  516.41   19.61
   6  -2   5  504.62   19.00
  -6   1  -5  721.07   25.96
   6  -1   5  783.10   28.83
  -6   0  -5   16.58    4.58
   6   0   5   15.71    4.39
  -6  -1  -5  939.37   32.79
   6   1   5 1047.77   36.28
  -6  -2  -5  930.36   32.20
   6   2   5  994.44   34.80
  -6  -3  -5  253.13   10.89
  -6  -3   5  252.18   10.40
   6   3   5  250.28   11.39
  -6  -4  -5   82.35    5.65
   6   4   5   91.50    8.11
  -6  -5  -5  126.55    7.84
   6   5   5  203.88   10.37
  -6  -6   5    3.38    3.28
   6   6   5    1.77    6.54
  -6  -7   5  170.03    9.70
   6   7   5  229.32   11.89
   6   8   5  236.81   11.93
   6   9   5   25.63    6.12
   6  10   5    8.31    5.59
   6  11   5   33.55    7.99
   6 -11  -6   45.30    5.75
   6 -11   6   52.95    9.06
   6 -10  -6  118.35    7.19
   6 -10   6  117.00    8.07
   6  -9  -6  305.36   13.72
   6  -9   6  220.57   11.12
   6  -8  -6   72.55    5.59
   6  -7  -6  304.79   11.96
   6  -7   6  210.51    9.41
   6  -6   6  935.67   31.28
   6  -5  -6  328.73   11.38
   6  -5   6  188.96    9.31
   6  -4  -6  125.42    5.36
   6  -4  -6  142.78    5.13
   6  -4   6  186.65    8.79
   6  -3   6  464.97   18.84
  -6   2  -6  169.96    8.32
   6  -2   6  200.79    9.23
  -6   1  -6  188.21    9.32
   6  -1   6  205.65    8.99
   6   0   6  973.37   33.40
  -6  -1  -6  172.48    8.67
   6   1   6  193.04    9.66
  -6  -2  -6  107.71    6.92
   6   2   6  140.77    7.78
  -6  -3  -6  176.82    9.33
   6   3   6  215.76   10.81
  -6  -4  -6   68.40    5.06
   6   4   6  133.07    9.79
   6   5   6   66.88    7.49
   6   6   6  260.61   12.51
   6   7   6   33.82    6.90
   6   8   6   49.58    8.87
   6   9   6   83.12    9.18
   6  10   6   43.41    7.57
   6 -14   7   10.59    6.54
   6 -13   7   72.09    8.36
   6 -10  -7  232.38   12.41
   6  -9  -7   75.60    5.36
   6  -9   7   84.68    7.04
   6  -8  -7  171.59    7.99
   6  -8   7  107.07    7.14
   6  -7  -7   90.47    4.51
   6  -7   7  132.65    7.38
   6  -6  -7    4.23    2.43
   6  -6   7   13.52    4.85
   6  -5  -7  130.13    5.14
   6  -5  -7  143.20    5.10
   6  -5   7  207.24    9.93
   6  -4   7  318.10   13.33
   6  -3   7    6.85    4.91
   6  -2   7  287.55   12.82
  -6   1  -7  135.69    7.74
   6  -1   7  199.88    8.90
  -6   0  -7    3.96    3.60
   6   0   7   18.13    5.39
   6   1   7  147.60    8.36
   6   2   7  118.19    8.27
   6   3   7   90.52    7.71
   6   4   7  299.12   15.47
   6   5   7  183.95   10.53
   6   6   7    0.18    5.60
   6   7   7   84.00    8.39
   6   8   7   22.88    6.38
   6 -12   8   68.36    6.99
   6 -11   8   73.29    6.62
   6 -10   8   30.90    4.99
   6  -9  -8  104.87    6.38
   6  -9   8  241.02   10.85
   6  -8  -8   75.42    4.50
   6  -8   8   90.01    6.22
   6  -7  -8   31.68    3.02
   6  -7   8   81.97    5.83
   6  -6   8   70.05    5.57
   6  -5   8   61.10    4.95
   6  -4   8   71.14    6.05
   6  -3   8  406.17   16.10
   6  -2   8   84.33    6.34
   6  -1   8   50.42    5.51
   6   0   8   67.67    5.70
   6   1   8   97.83    6.70
   6   2   8   71.38    7.14
   6   3   8  262.44   12.79
   6   4   8   32.50    6.39
   6   5   8   61.20    6.81
   6   6   8  133.58    9.61
   6 -10   9   63.55    5.35
   6  -9   9   13.35    4.16
   6  -8   9  144.96    8.04
   6  -7   9  146.89    7.38
   6  -6   9    7.10    3.79
   6  -5   9  113.82    6.32
   6  -4   9  148.57    7.62
   6  -3   9   -1.82    4.14
   6  -2   9  160.95    7.90
   6  -1   9  116.53    7.10
   6   0   9    5.75    4.73
   6   1   9  157.44   10.31
   6   2   9  186.09   10.81
   6   3   9   34.14    6.12
   6   4   9   86.29    7.68
   7 -15   0   75.45    6.39
   7 -14   0  320.59   15.37
   7  -5   0 1211.36   41.21
   7  -4   0  103.65    5.84
   7  -3   0   87.06    4.72
  -7   3   0   99.23    5.38
   7  -2   0 1152.88   38.34
  -7   2   0 1202.64   39.56
   7  -1   0 1513.96   49.25
  -7   1   0 1478.35   50.04
   7   0   0  768.71   27.81
  -7   0   0  764.52   27.87
   7   1   0 2073.39   64.87
  -7  -1   0 1981.73   65.52
   7   2   0  502.87   18.96
  -7  -2   0  456.23   17.78
   7   3   0   74.18    5.68
  -7  -3   0   72.23    5.40
   7   4   0  441.44   16.05
  -7  -4   0  380.63   16.26
   7   5   0  428.60   16.75
  -7  -5   0  357.61   14.87
   7   6   0  193.31   11.24
  -7  -6   0  143.14    9.13
   7   7   0  389.38   15.08
  -7  -7   0  317.01   14.60
   7   8   0  110.05    8.66
  -7  -8   0   84.47    7.32
   7   9   0    2.02    6.32
  -7  -9   0   18.96    5.59
   7  10   0   75.96    7.84
  -7 -10   0   31.90    5.80
   7  11   0   36.25    7.99
   7  12   0   14.98    7.31
   7 -16   1   88.06    7.78
   7 -15  -1  114.57    8.38
   7 -15   1   89.12    8.08
   7 -14  -1   10.72    5.82
   7 -14   1   16.16    5.72
   7 -13  -1  332.64   14.77
   7  -5   1  662.45   23.62
   7  -4  -1  580.88   21.20
   7  -4   1  831.28   29.49
   7  -3  -1  611.27   23.86
  -7   3  -1  768.05   24.62
   7  -3   1  794.29   27.09
  -7   2   1  537.65   20.31
   7  -2   1  639.81   20.29
  -7   1   1 1603.66   49.59
   7  -1   1 1377.47   47.87
   7   0  -1 2117.61   65.09
  -7   0  -1 1946.99   66.01
  -7   0   1 2035.16   65.97
   7   0   1 2107.70   67.07
   7   1  -1  210.34    9.76
  -7  -1  -1  268.80    9.92
  -7  -1   1  207.28    9.75
   7   1   1  269.74    9.70
   7   2  -1  557.28   19.90
  -7  -2  -1  511.36   19.77
  -7  -2   1  507.14   19.67
   7   2   1  616.60   20.25
   7   3  -1  512.98   18.68
  -7  -3  -1  481.50   17.56
  -7  -3   1  496.69   18.38
   7   3   1  543.72   18.95
   7   4  -1  385.83   15.39
  -7  -4  -1  385.54   14.79
  -7  -4   1  345.01   13.68
   7   4   1  385.38   14.93
   7   5  -1  363.80   14.45
  -7  -5  -1  319.74   13.59
  -7  -5   1  295.30   13.27
   7   5   1  330.54   13.99
   7   6  -1  394.43   15.85
  -7  -6  -1  354.64   14.59
  -7  -6   1  337.08   14.12
   7   6   1  386.60   15.21
   7   7  -1   20.33    6.05
  -7  -7  -1    7.64    5.31
  -7  -7   1   15.92    5.02
   7   7   1   16.69    5.75
  -7  -8   1  133.17    8.62
   7   8   1  126.43    9.19
  -7  -9   1  119.34    8.26
   7   9   1  118.49   10.12
   7  10  -1   30.83    7.50
  -7 -10   1   27.01    5.22
   7  10   1   61.38    7.79
   7  11  -1   32.11    6.87
   7  11   1   68.80    9.15
   7  12  -1   15.59    6.83
   7  12   1   54.61    8.86
   7 -16   2   73.20    7.20
   7 -15   2   39.54    6.03
   7 -14  -2  160.77    9.31
   7 -13  -2  109.98    7.57
   7 -12  -2  147.57    8.90
   7  -6   2  328.72   13.97
   7  -5   2  528.87   19.41
   7  -4  -2  455.67   16.33
   7  -4   2  264.15   10.20
   7  -3   2  273.13   10.95
   7  -2   2  521.36   18.25
   7   0  -2   15.66    3.23
  -7   0  -2   18.04    3.81
  -7   0   2   13.13    2.84
   7   0   2    4.35    4.35
  -7  -2   2  267.26   10.34
   7   2   2  227.14   10.88
   7   3  -2  661.82   22.63
  -7  -3  -2  545.33   22.01
  -7  -3   2  683.02   22.82
   7   3   2  579.12   23.74
   7   4  -2  583.44   23.27
  -7  -4  -2  699.19   23.41
   7   5  -2  174.91    9.13
  -7  -5  -2  233.41   10.85
  -7  -6   2   92.31    6.16
   7   6   2   81.60    7.88
  -7  -7   2  156.54    8.27
   7   7   2  147.67    9.64
  -7  -8   2   41.27    5.81
   7   8   2   42.44    7.59
   7   9  -2  138.15    9.04
  -7  -9   2   98.73    7.57
   7   9   2  120.65    9.56
   7  10  -2  176.43   10.30
  -7 -10   2  110.54    8.56
   7  10   2  172.45   10.24
   7  11  -2   23.70    6.58
   7  11   2    6.77    7.85
   7  12   2   30.43    7.84
   7 -17   3    7.09    8.24
   7 -16   3   99.45    8.21
   7 -15   3  146.27    8.63
   7 -13  -3  124.21    8.35
   7 -12  -3  231.83   10.97
   7 -11  -3  111.73    7.68
   7 -10  -3  265.92   11.65
   7  -7   3   91.99    5.80
   7  -6   3  325.31   12.98
   7  -4  -3 1043.16   35.67
   7  -4   3  987.25   33.25
   7  -3  -3 1046.27   31.55
  -7   3  -3  869.26   32.79
   7  -3   3  939.23   31.73
   7  -2   3  346.12   13.09
   7  -1   3  308.89   13.16
   7   0  -3   97.37    4.76
  -7   0  -3   94.20    5.79
  -7   0   3   96.92    5.15
   7   0   3  104.29    5.52
   7   1  -3  132.21    6.07
  -7  -1  -3  155.33    7.44
   7   2  -3  485.87   16.60
  -7  -2  -3  408.74   16.52
  -7  -2   3  428.15   15.11
   7   2   3  459.89   16.56
   7   3  -3  281.42   11.58
  -7  -3  -3  324.35   12.91
  -7  -3   3  283.31   10.55
   7   3   3  295.01   12.00
   7   4  -3  146.42    7.60
  -7  -4  -3  132.58    8.33
  -7  -4   3  135.28    6.54
   7   4   3  130.39    8.85
   7   5  -3  278.04   13.14
  -7  -5  -3  326.27   13.08
  -7  -5   3  268.24   11.55
   7   5   3  317.19   14.54
  -7  -6   3  146.11    6.98
   7   6   3  110.27    9.34
   7   7  -3   12.81    4.74
  -7  -7  -3   -4.39    6.04
  -7  -7   3    8.28    3.88
   7   7   3    1.07    5.73
   7   8  -3  179.33    9.90
   7   9  -3  225.56   25.48
   7  10  -3   22.46    6.22
   7  10   3   31.13    6.64
   7  11   3   83.65    9.27
   7 -16   4   41.98    6.28
   7 -15   4   60.93    6.68
   7 -13  -4   49.95    6.04
   7 -12  -4  260.03   12.06
   7 -11  -4  338.22   13.83
   7 -10  -4  221.24    9.98
   7  -9  -4  228.04   10.80
   7  -8  -4  719.90   24.49
   7  -8   4  856.36   33.32
   7  -7   4  349.53   16.04
   7  -6   4  354.79   14.69
   7  -5   4  922.41   31.90
   7  -4  -4  174.14    7.35
   7  -4   4  201.93    8.63
   7  -3  -4  160.14    6.38
  -7   3  -4  180.36    8.68
   7  -3   4  200.28    9.06
   7  -2  -4  996.38   30.70
  -7   2  -4  847.97   34.09
   7  -2   4  905.28   30.80
   7  -1   4  329.47   13.43
   7   0  -4  354.57   12.73
  -7   0  -4  321.92   14.29
   7   0   4  364.04   15.17
   7   1  -4  760.92   27.69
  -7  -1  -4  865.98   26.76
   7   1   4  880.28   30.70
   7   2   4  312.57   13.58
   7   3  -4  256.84    9.90
  -7  -3  -4  176.41   10.04
  -7  -3   4  236.99    8.65
   7   3   4  216.26   10.83
   7   4  -4  388.32   13.44
  -7  -4  -4  283.28   13.77
  -7  -4   4  344.46   12.25
   7   4   4  325.99   13.69
  -7  -5   4  277.39    9.97
   7   5   4  211.04   12.02
   7   6  -4   53.40    5.52
  -7  -6  -4   47.88    6.22
  -7  -6   4   40.87    4.53
   7   6   4   63.50    6.84
   7   7  -4  179.38    9.25
   7   8   4  100.49    8.45
   7   9   4   89.20   10.25
   7  10   4   47.49    8.31
   7  11   4   -0.73    7.24
   7 -12  -5  130.35    8.65
   7 -11  -5   48.80    5.37
   7 -10  -5  293.75   12.77
   7 -10   5  296.58   13.80
   7  -9  -5  269.02   12.21
   7  -9   5  241.97   12.85
   7  -8  -5   70.84    5.15
   7  -8   5   77.33    7.06
   7  -7   5 1126.25   41.79
   7  -6  -5 1027.63   34.39
   7  -6   5 1020.92   34.62
   7  -5  -5  231.11    8.96
   7  -5   5  266.92   10.99
   7  -4  -5  496.44   17.92
   7  -4  -5  547.90   19.11
   7  -4   5  420.25   15.74
   7  -3  -5  500.45   15.15
  -7   3  -5  389.14   16.71
   7  -3   5  392.98   14.59
   7  -2  -5  235.06    8.29
  -7   2  -5  247.84   10.51
   7  -2   5  241.11   10.38
   7  -1  -5 1049.48   33.14
   7  -1   5 1008.09   34.99
  -7   0  -5 1025.20   34.14
   7   0   5 1176.37   41.55
   7   1  -5   86.09    4.07
  -7  -1  -5   76.49    6.54
   7   1   5   74.22    6.58
   7   2  -5  288.70   10.27
  -7  -2  -5  204.99   10.32
  -7  -2   5  266.27    9.57
   7   2   5  236.65   11.51
   7   3   5  324.28   14.19
  -7  -4  -5   30.54    5.94
   7   4   5   63.01    7.43
  -7  -5   5  130.93    6.71
   7   5   5  181.93    9.98
   7   7   5    5.23    7.33
   7   8   5   78.00    7.71
   7   9   5   65.05    7.11
   7  10   5    6.66    5.91
   7 -13   6   21.13    5.13
   7 -12   6  190.41   11.62
   7 -11  -6  137.45    8.63
   7 -11   6  226.82   12.94
   7 -10  -6   92.08    6.32
   7 -10   6  104.02    7.38
   7  -9  -6  150.48    7.50
   7  -9   6  133.27    8.15
   7  -8  -6  369.89   15.15
   7  -8   6  427.45   17.69
   7  -7  -6  220.61    9.57
   7  -7   6  259.79   11.00
   7  -6  -6  198.79    8.29
   7  -6   6  323.73   14.71
   7  -5  -6  590.50   20.03
   7  -5   6  628.51   23.09
   7  -4  -6  141.21    4.98
   7  -4  -6  149.93    5.47
   7  -4   6   70.10    5.92
   7  -3   6   81.87    7.12
  -7   2  -6  532.57   20.97
   7  -2   6  654.39   23.19
  -7   1  -6  276.25   15.51
   7  -1   6  329.11   13.90
  -7   0  -6  183.72    9.44
   7   0   6  249.38   11.83
  -7  -1  -6  347.41   14.02
   7   1   6  383.80   15.77
  -7  -2  -6   90.47    6.62
   7   2   6  136.03    8.41
   7   3   6  118.63    9.48
   7   5   6  169.42   10.43
   7   6   6   38.95    7.87
   7   7   6  103.93    8.47
   7   8   6   34.49    7.40
   7   9   6   26.43    7.51
   7 -14   7   -7.57    5.67
   7 -13   7   71.82    6.65
   7 -12   7  122.17    8.64
   7 -11   7   47.42    5.94
   7 -10  -7   84.86    7.22
   7 -10   7  128.40    7.91
   7  -9  -7  129.88    6.93
   7  -9   7  182.88    9.64
   7  -8  -7   45.91    4.16
   7  -8   7   36.43    4.72
   7  -7  -7   72.28    4.39
   7  -7   7   90.46    5.95
   7  -6  -7  117.75    5.33
   7  -6  -7  120.36    4.97
   7  -6   7   91.07    6.30
   7  -5   7   91.16    7.20
   7  -4   7  338.06   14.57
   7  -3   7  333.56   13.97
  -7   2  -7   61.23    5.34
   7  -2   7   85.48    7.41
  -7   1  -7   69.73    6.26
   7  -1   7  116.78    7.92
  -7   0  -7   48.49    6.33
   7   0   7  100.43    6.89
   7   1   7   39.51    5.83
   7   2   7  189.45   10.84
   7   3   7  149.48   10.06
   7   4   7   46.81    8.13
   7   5   7  138.25    9.10
   7   6   7   81.70    8.56
   7   7   7    6.45    6.55
   7 -12   8   17.06    5.33
   7 -11   8  115.33    7.65
   7 -10   8  124.08    7.35
   7  -9  -8   14.49    3.54
   7  -9   8   44.75    5.62
   7  -8  -8   51.42    3.66
   7  -8   8   99.39    6.47
   7  -7   8   20.14    4.81
   7  -6   8   26.61    4.93
   7  -5   8  131.20    7.88
   7  -4   8   69.94    6.36
   7  -3   8   83.32    6.96
   7  -2   8  124.33    7.88
   7  -1   8   44.11    5.24
   7   0   8    6.02    4.40
   7   1   8   99.19    7.72
   7   2   8   57.25    7.18
   7   3   8  106.02    8.27
   7   4   8  115.43    9.59
   7   5   8   38.12    6.46
   7  -9   9   68.35    6.49
   7  -8   9    5.60    4.33
   7  -7   9  137.03    7.99
   7  -6   9  161.86    8.27
   7  -5   9   44.82    5.24
   7  -4   9   90.80    6.13
   7  -3   9  108.43    6.92
   7  -2   9   47.78    5.66
   7  -1   9  162.37    9.14
   7   0   9  145.18    9.58
   7   1   9    5.83    4.87
   7   2   9  106.83    8.38
   8 -15   0   88.96    7.63
   8  -6   0  297.15   13.38
   8  -5   0 1365.68   45.00
   8  -4   0 1428.71   48.78
   8  -3   0 1500.93   47.17
  -8   3   0 1382.88   46.96
   8  -2   0  320.21   12.81
  -8   2   0  307.23   12.40
   8  -1   0 2054.42   65.30
  -8   1   0 1892.35   65.45
   8   0   0   67.45    5.80
  -8   0   0   71.15    6.17
   8   1   0  399.45   15.41
  -8  -1   0  397.62   15.25
   8   2   0  456.17   16.27
  -8  -2   0  405.67   16.48
   8   3   0  435.29   15.48
  -8  -3   0  380.46   15.47
   8   4   0   29.65    5.66
  -8  -4   0   49.52    5.58
   8   5   0  647.73   22.76
  -8  -5   0  543.15   21.21
   8   6   0  148.93    8.24
  -8  -6   0  120.50    7.85
   8   7   0  106.53    8.56
  -8  -7   0  106.00    7.68
   8   8   0  127.78    8.05
  -8  -8   0   80.80    7.73
   8   9   0   76.01    7.77
  -8  -9   0   41.76    5.55
   8  10   0    5.67    6.59
   8  11   0   73.44    7.74
   8 -16   1    7.03    5.53
   8 -15  -1  103.52    7.55
   8 -14  -1  257.26   12.85
   8  -6   1 1467.37   50.51
   8  -5  -1  419.26   16.13
   8  -5   1  488.68   19.47
   8  -4  -1    1.96    3.54
   8  -4   1    4.67    3.74
   8  -3  -1  383.49   13.95
  -8   3  -1  407.71   15.23
   8  -3   1  462.08   16.92
   8   0  -1  464.73   16.73
  -8   0  -1  455.15   16.97
  -8   0   1  465.70   16.94
   8   0   1  510.60   17.92
   8   1  -1  418.48   14.70
  -8  -1  -1  341.11   14.69
  -8  -1   1  403.08   15.54
   8   1   1  405.57   15.47
   8   2  -1    2.34    4.32
  -8  -2  -1   12.26    4.50
  -8  -2   1    9.90    4.01
   8   2   1   19.06    5.06
   8   3  -1  288.33   12.10
  -8  -3  -1  327.50   12.94
   8   5  -1  146.08    8.38
  -8  -5  -1  145.27    7.93
  -8  -5   1  110.25    7.66
   8   5   1  114.03    7.86
  -8  -6   1  238.41    9.36
   8   6   1  218.03   12.00
  -8  -7   1  150.42    8.85
   8   7   1  125.72    9.74
   8   8  -1   21.04    6.85
  -8  -8  -1    0.88    4.00
  -8  -8   1   10.77    4.98
   8   8   1   26.59    7.05
   8   9  -1  121.16   10.08
  -8  -9   1   57.85    6.20
   8   9   1   92.14    8.88
   8  10  -1   54.67    7.82
   8  10   1   70.34    7.33
   8  11  -1   12.02    6.60
   8  11   1    9.72    7.48
   8 -16   2  195.61   10.38
   8 -14  -2   65.51    6.63
   8 -13  -2  202.94   10.64
   8  -7   2  301.20   13.09
   8  -6   2  383.19   15.61
   8  -5  -2  432.89   16.34
   8  -5   2  686.53   25.66
   8  -4  -2 1139.63   39.97
   8  -4   2 1515.43   50.73
   8  -3   2  662.07   23.33
   8  -2  -2  478.18   16.20
  -8   2  -2  427.97   16.76
  -8   2   2  406.35   15.40
   8  -2   2  397.80   14.61
   8  -1  -2  227.25    9.19
  -8   1  -2  273.19   10.49
   8   0  -2  140.22    6.37
  -8   0  -2  142.59    7.06
  -8   0   2  146.01    7.39
   8   0   2  157.23    7.44
   8   1  -2   51.51    4.56
  -8  -1  -2   58.10    5.13
  -8  -1   2   48.72    4.13
   8   1   2   55.68    6.28
   8   2  -2  690.82   23.43
  -8  -2  -2  678.26   24.72
  -8  -2   2  679.75   24.65
   8   2   2  730.29   25.09
   8   4  -2  231.54    9.81
  -8  -4  -2  159.14   10.06
  -8  -4   2  210.68    9.07
   8   4   2  187.30    9.48
   8   5  -2  260.18   11.43
  -8  -5  -2  281.24   12.04
   8   6  -2   92.47    6.29
  -8  -6  -2  102.16    7.03
  -8  -6   2   78.45    6.91
   8   6   2  112.95    8.51
   8   7  -2   48.92    6.18
  -8  -7  -2   23.09    5.12
  -8  -7   2   40.48    5.38
   8   7   2   72.84    9.12
   8   8  -2  256.67   12.23
  -8  -8   2  205.68   10.62
   8   8   2  269.24   13.97
   8   9  -2   31.48    6.99
  -8  -9   2   20.41    5.27
   8   9   2   20.97    7.87
   8  10  -2   36.20    7.48
   8  10   2   41.82    6.79
   8  11  -2   45.87    7.15
   8  11   2   48.93    7.02
   8 -17   3   63.98    6.53
   8 -16   3    4.33    4.12
   8 -13  -3  164.41    9.26
   8 -12  -3  310.01   13.54
   8 -11  -3  346.46   14.83
   8  -8   3  144.48    8.98
   8  -7   3  130.09    7.28
   8  -6   3  368.27   14.02
   8  -5  -3  937.47   32.35
   8  -5   3  768.11   26.05
   8  -4  -3   23.36    3.49
   8  -4   3   17.64    3.74
   8  -3   3  724.35   25.00
   8  -2  -3  568.00   19.55
   8  -2   3  365.38   13.60
  -8   1   3  169.83    6.86
   8  -1   3  128.76    6.65
   8   0  -3  130.08    5.85
  -8   0  -3  112.92    6.16
  -8   0   3  140.57    6.64
   8   0   3  126.39    7.18
   8   1  -3  421.17   14.60
  -8  -1  -3  393.56   16.00
  -8  -1   3  414.13   16.80
   8   1   3  447.32   16.69
   8   2  -3   10.98    3.66
  -8  -2  -3   27.41    4.49
  -8  -2   3   20.28    4.01
   8   2   3   10.62    4.44
   8   3  -3  391.06   14.01
  -8  -3  -3  316.97   13.97
  -8  -3   3  333.03   12.71
   8   3   3  343.78   13.69
  -8  -4   3  330.16   12.44
   8   4   3  243.96   13.65
  -8  -5   3  187.83    9.62
   8   5   3  145.77   10.34
   8   6  -3  115.03    7.54
  -8  -6  -3  114.86    7.81
   8   7  -3  190.75   10.00
  -8  -7   3  140.93    8.04
   8   7   3  204.20   11.31
   8   8  -3    7.23    5.72
  -8  -8   3    9.18    5.38
   8   8   3    5.19    6.71
   8   9  -3  115.19    8.29
   8   9   3  159.89   11.39
   8  10   3   27.41    7.91
   8  11   3    3.53    7.76
   8 -16   4   96.48    7.17
   8 -13  -4  257.31   11.97
   8 -12  -4   91.44    6.89
   8 -11  -4  177.28    9.39
   8 -10  -4  443.71   16.96
   8 -10   4  409.91   18.92
   8  -9  -4  168.37    9.12
   8  -9   4  110.78    8.96
   8  -8   4  192.31    9.39
   8  -7   4  659.91   23.94
   8  -6   4  253.20   11.16
   8  -5  -4  521.53   19.38
   8  -5   4  326.30   13.24
   8  -4  -4  586.28   20.39
   8  -4   4  405.14   15.87
   8  -3   4  322.53   12.90
   8  -2   4  248.35   11.36
   8  -1  -4  912.57   29.66
   8  -1   4  704.25   24.46
   8   0  -4  227.94    8.76
  -8   0  -4  200.33    9.12
   8   0   4  202.92   10.06
  -8  -1   4  127.41    6.69
   8   1   4  107.78    8.03
   8   2  -4  487.46   15.31
  -8  -2  -4  353.84   15.46
  -8  -2   4  381.41   16.38
   8   2   4  389.70   15.80
   8   4  -4  125.97    7.12
  -8  -4  -4  136.41    7.93
  -8  -4   4  108.57    6.13
   8   4   4  133.87    9.16
   8   5  -4  329.92   13.46
  -8  -5   4  286.68   11.49
   8   5   4  304.86   15.09
   8   6  -4  110.84    7.11
  -8  -6   4   76.30    6.20
   8   6   4   80.46    8.43
   8   7  -4   55.18    6.06
   8   7   4  110.27    9.37
   8   8   4  202.83   12.89
   8   9   4   21.99    7.03
   8  10   4   -0.47    7.47
   8 -12  -5  286.35   12.63
   8 -11  -5   81.45    6.05
   8 -11   5  111.50    9.29
   8 -10  -5   30.79    4.82
   8 -10   5   18.17    5.21
   8  -9  -5  285.18   11.66
   8  -9   5  319.15   15.78
   8  -8  -5  631.30   23.29
   8  -7  -5   63.45    4.91
   8  -7   5   89.75    6.55
   8  -6   5  937.47   32.34
   8  -5  -5  187.46    7.54
   8  -5   5  181.05    9.61
   8  -4  -5    2.36    2.26
   8  -4   5   15.21    4.94
   8  -3  -5  192.47    6.89
  -8   3  -5  146.07    8.38
   8  -3   5  169.53    8.98
   8  -2  -5 1063.03   31.93
  -8   2  -5  816.59   33.98
   8  -2   5  982.21   33.71
   8  -1  -5   70.15    3.68
  -8   1  -5   77.03    6.26
   8  -1   5   80.74    6.50
   8   0  -5  729.40   22.78
  -8   0  -5  543.31   22.11
   8   0   5  653.09   25.27
   8   1  -5  320.49   11.65
  -8  -1  -5  256.83   11.99
   8   1   5  349.24   14.75
   8   2  -5   17.14    3.07
  -8  -2  -5    7.75    4.11
   8   2   5   31.85    5.26
   8   3  -5  104.62    5.22
  -8  -3  -5   75.11    6.15
   8   3   5  111.08    8.40
   8   4  -5  386.44   14.91
  -8  -4   5  338.06   12.92
   8   4   5  362.75   15.86
   8   5  -5  108.68    6.59
  -8  -5   5   96.30    5.62
   8   5   5   96.82    9.04
   8   6   5  239.28   13.15
   8   7   5   94.04    8.92
   8   8   5  -11.62    7.07
   8   9   5   22.72    7.80
   8 -14   6   24.02    5.95
   8 -13   6  214.45   12.52
   8 -12   6   54.88    7.92
   8 -11  -6   77.57    6.02
   8 -11   6  119.56    9.73
   8 -10  -6  176.84    9.09
   8 -10   6  265.47   15.80
   8  -9  -6   75.63    5.70
   8  -9   6  128.37    9.46
   8  -8  -6   59.56    5.04
   8  -8   6   73.22    6.31
   8  -7  -6  395.51   14.25
   8  -7   6  427.55   18.93
   8  -6   6   73.42    6.21
   8  -5  -6  223.75    8.20
   8  -5   6  341.99   15.48
   8  -4  -6  318.15   10.15
   8  -4  -6  326.88   11.26
   8  -4   6  562.04   20.84
  -8   3  -6  241.59   11.41
   8  -3   6  323.92   14.25
  -8   2  -6   55.29    5.86
   8  -2   6   80.40    7.49
  -8   1  -6  314.23   17.13
   8  -1   6  434.97   17.87
   8   0   6   58.38    6.74
  -8  -1  -6   85.25    6.37
   8   1   6  157.36   10.40
   8   2   6  233.74   11.53
   8   3   6  130.70    8.29
   8   4   6   61.17    7.59
   8   5   6  221.50   12.40
   8   6   6   53.56    7.50
   8   7   6   48.59    7.72
   8   8   6   53.23    7.05
   8 -14   7   23.66    6.65
   8 -13   7   47.07    7.66
   8 -11   7  197.83   12.08
   8 -10  -7    6.38    3.88
   8 -10   7   -1.48    5.40
   8  -9  -7  101.62    6.00
   8  -9   7  169.28    9.23
   8  -8  -7   47.64    4.13
   8  -8   7   38.89    5.13
   8  -7  -7   34.59    3.33
   8  -7  -7   32.62    3.13
   8  -7   7   60.07    7.56
   8  -6  -7   92.38    4.64
   8  -6  -7   84.38    4.17
   8  -6   7  180.49   10.45
   8  -5   7  275.88   13.07
   8  -4   7   21.64    5.93
   8  -3   7  301.37   12.65
  -8   2  -7   92.44    7.39
   8  -2   7  165.30    9.34
   8  -1   7   52.57    5.78
   8   0   7   51.82    6.05
   8   1   7  177.76    9.39
   8   2   7    6.76    5.15
   8   3   7  205.67   11.68
   8   4   7  160.59    9.87
   8   5   7   53.76    7.54
   8   6   7   52.01    7.54
   8 -12   8   45.24    5.42
   8 -11   8   27.27    5.72
   8 -10   8  178.70    9.84
   8  -9   8   16.40    5.33
   8  -8   8   92.38    7.21
   8  -7   8   91.66    7.22
   8  -6   8   83.97    6.83
   8  -5   8   68.78    6.26
   8  -4   8  288.52   11.88
   8  -3   8   74.69    5.92
   8  -2   8  111.96    8.59
   8  -1   8   95.93    7.55
   8   0   8   88.35    7.14
   8   1   8   19.43    5.91
   8   2   8  160.49   11.22
   8   3   8   30.16    7.29
   8   4   8   36.02    6.98
   8  -9   9   67.50    6.18
   8  -8   9   69.42    6.30
   8  -7   9   13.64    4.56
   8  -6   9  114.10    7.75
   8  -5   9  112.14    7.70
   8  -4   9    2.20    5.05
   8  -3   9   95.52    6.78
   8  -2   9  101.29    7.94
   8  -1   9    8.05    4.95
   8   0   9   57.28    6.63
   8   1   9   56.68    6.40
   9  -7   0  499.97   20.15
   9  -6   0  826.88   30.41
   9  -5   0   34.85    5.06
   9  -4   0   28.09    4.49
   9  -3   0  879.42   27.97
  -9   3   0  763.37   29.85
   9  -2   0  478.72   17.88
  -9   2   0  464.64   19.34
   9  -1   0  411.93   15.24
  -9   1   0  376.55   14.92
   9   0   0  330.30   13.12
  -9   0   0  301.35   12.94
   9   1   0   29.80    5.17
  -9  -1   0   29.05    5.42
   9   2   0  108.86    7.38
  -9  -2   0  109.54    7.11
   9   3   0  416.66   15.95
  -9  -3   0  367.81   16.08
   9   4   0  272.68   12.20
  -9  -4   0  229.62   11.27
   9   5   0  247.80   11.50
  -9  -5   0  203.88   10.21
   9   6   0  194.74   11.40
  -9  -6   0  125.63    8.33
   9   7   0   11.26    6.74
  -9  -7   0    2.79    4.44
   9   8   0   69.31    8.15
  -9  -8   0   34.26    6.05
   9   9   0   93.99    8.70
   9  10   0   50.90    7.58
   9  11   0    9.46    7.68
   9 -15  -1   27.76    6.16
   9  -7   1  588.42   23.37
   9  -6  -1  280.72   12.33
   9  -6   1  263.36   11.48
   9  -5  -1  594.62   22.24
   9  -5   1  942.08   34.25
   9  -4  -1  493.92   18.63
   9  -4   1  896.15   30.15
   9  -3  -1  270.93    9.89
  -9   3  -1  232.11   10.41
  -9   3   1  263.77   10.71
   9  -3   1  230.37    9.60
   9  -2  -1  556.82   21.72
  -9   2  -1  704.61   22.60
  -9   2   1  493.93   18.73
   9  -2   1  589.23   20.57
   9  -1  -1  346.46   13.58
  -9   1  -1  404.66   15.73
  -9   1   1  366.02   15.78
   9  -1   1  436.21   16.26
   9   0  -1  154.03    7.61
  -9   0  -1  123.24    7.03
  -9   0   1  130.63    6.58
   9   0   1  137.99    7.25
   9   1  -1  401.79   15.17
  -9  -1  -1  431.14   16.34
   9   3  -1   74.24    7.03
  -9  -3  -1   72.13    6.40
  -9  -3   1   93.91    6.36
   9   3   1   69.78    6.86
   9   4  -1  300.29   12.11
  -9  -4  -1  258.99   12.39
  -9  -4   1  272.07   12.42
   9   4   1  287.90   13.44
   9   5  -1  170.72   10.03
  -9  -5  -1  195.75    9.11
   9   6  -1   60.87    6.76
  -9  -6  -1   39.66    6.47
  -9  -6   1   20.10    5.27
   9   6   1   46.36    7.31
  -9  -7   1  124.68    8.09
   9   7   1  135.47    9.45
   9   8  -1  101.58    7.52
  -9  -8   1   75.09    7.77
   9   8   1   91.56    9.06
   9   9  -1    3.10    6.53
  -9  -9   1   -5.39    4.05
   9   9   1  -11.33    6.89
   9  10  -1   62.65    7.45
   9  10   1   61.63    8.05
   9 -14  -2   79.44    6.78
   9  -8   2   48.03    6.18
   9  -7   2  272.43   11.37
   9  -6  -2  785.84   28.08
   9  -6   2  885.22   32.43
   9  -5  -2  427.18   17.08
   9  -5   2  420.40   16.27
   9  -4  -2  429.08   14.64
  -9   4  -2  387.37   16.78
   9  -4   2  422.93   15.93
   9  -3  -2  777.90   27.06
  -9   3  -2  876.69   28.56
   9  -3   2  898.97   31.11
   9  -2  -2  250.08   11.20
  -9   2  -2  320.20   12.61
   9  -1  -2   65.95    4.57
  -9   1  -2   51.73    5.58
  -9   1   2   37.46    4.55
   9  -1   2   36.50    5.64
   9   0  -2  622.67   22.35
  -9   0  -2  594.38   23.26
  -9   0   2  710.10   25.58
   9   0   2  704.86   25.58
   9   1  -2  570.59   20.39
  -9  -1  -2  588.32   21.61
  -9  -1   2  552.60   19.63
   9   1   2  579.00   23.26
   9   2  -2   91.51    6.65
  -9  -2  -2  110.15    7.64
  -9  -2   2   86.08    6.39
   9   2   2  120.92    8.61
   9   3  -2  299.95   12.38
  -9  -3  -2  294.61   12.69
  -9  -3   2  265.97   12.37
   9   3   2  355.27   13.70
   9   4  -2   94.56    7.62
  -9  -4  -2  131.04    8.75
  -9  -5   2  108.84    6.84
   9   5   2   62.31    7.71
  -9  -6   2  139.14    8.50
   9   6   2  178.21   10.85
   9   7  -2  139.72    9.39
  -9  -7   2  107.60    8.00
   9   7   2  142.86   11.18
   9   8  -2   34.48    6.78
   9   8   2   35.10    6.32
   9   9  -2   66.35    7.57
   9   9   2   77.34    8.67
   9  10   2    7.50    8.12
   9 -13  -3  107.36    7.65
   9  -9   3  185.94    9.60
   9  -8   3  396.12   16.84
   9  -7   3  588.21   22.14
   9  -6  -3  362.62   14.46
   9  -6   3  336.58   12.94
   9  -5  -3 1075.32   36.57
   9  -5   3  877.69   30.15
   9  -4   3  870.58   30.11
   9  -3   3  330.16   13.57
   9  -2   3  440.39   16.96
   9  -1  -3  430.26   14.22
  -9   1  -3  352.83   15.51
  -9   1   3  441.34   15.93
   9  -1   3  434.96   16.59
   9   0  -3  201.13    8.88
  -9   0  -3  180.58    8.67
  -9   0   3  192.38    8.95
   9   0   3  173.80    9.80
   9   1  -3  340.23   13.40
  -9  -1  -3  272.46   13.76
  -9  -1   3  317.37   12.16
   9   1   3  307.57   14.37
   9   2  -3  488.29   17.22
  -9  -2  -3  432.47   17.76
  -9  -2   3  402.47   15.04
   9   2   3  461.68   19.11
   9   4  -3  137.82    7.39
  -9  -4  -3   84.35    7.17
  -9  -4   3  125.69    8.14
   9   4   3  116.34    8.45
  -9  -5   3  135.15    7.81
   9   5   3  142.28    9.87
   9   6  -3   51.21    5.80
  -9  -6   3   39.40    5.70
   9   6   3   75.11    8.46
   9   7  -3  128.18    8.28
   9   8  -3  138.62    8.76
   9   8   3  165.68   11.18
   9   9   3    3.68    6.29
   9  10   3   23.54    7.99
   9 -13  -4  166.73    9.10
   9 -12  -4  270.62   13.01
   9 -11  -4   83.77    7.09
   9 -11   4   97.76    9.27
   9 -10   4  258.69   13.31
   9  -9   4  471.91   19.42
   9  -8   4  149.12    8.99
   9  -7   4  236.18   12.20
   9  -6  -4  635.06   23.93
   9  -6   4  373.94   14.85
   9  -5  -4  161.89    8.51
   9  -5   4   89.22    6.91
   9  -4   4   96.82    6.91
   9  -3   4  381.34   18.77
   9  -2   4  238.86   11.20
   9  -1  -4  121.09    6.03
  -9   1  -4  141.16    8.17
   9  -1   4  127.65    8.76
   9   0  -4  490.50   15.97
  -9   0  -4  403.72   16.53
  -9   0   4  433.29   16.74
   9   0   4  488.88   17.13
   9   1  -4  291.66   11.34
  -9  -1  -4  212.90   10.87
  -9  -1   4  253.98   10.94
   9   1   4  239.08   12.36
   9   2  -4  109.28    6.14
  -9  -2  -4   71.42    6.86
  -9  -2   4   96.33    6.14
   9   2   4  108.76    7.25
  -9  -3   4  313.27   11.36
   9   3   4  241.82   13.26
   9   4  -4  249.15   11.34
  -9  -4   4  239.44   10.56
   9   4   4  222.17   12.52
   9   5  -4   84.49    6.16
   9   6  -4  146.18    8.29
   9   6   4  210.20   12.36
   9   7   4   57.33    8.54
   9   8   4   15.78    5.78
   9   9   4   24.00    7.66
   9 -13   5  231.85   15.20
   9 -12  -5   29.28    4.98
   9 -12   5   56.47    7.11
   9 -11  -5   80.93    7.27
   9 -11   5  101.64    7.34
   9 -10  -5  222.76   10.22
   9 -10   5  254.33   11.91
   9  -9  -5   95.47    6.03
   9  -8  -5  294.90   12.76
   9  -8   5  295.96   13.11
   9  -7   5  265.15   12.49
   9  -6  -5  251.21    9.76
   9  -6   5  241.17   11.14
   9  -5  -5  313.93   11.28
   9  -5   5  305.58   13.76
   9  -4  -5  314.27   11.17
   9  -4   5  297.28   13.15
   9  -3  -5  243.58    8.92
  -9   3  -5  212.29   10.91
   9  -3   5  226.18   10.60
   9  -2  -5  251.90    9.17
  -9   2  -5  213.20   11.45
   9  -2   5  272.41   12.30
   9  -1  -5  331.09   11.66
  -9   1  -5  258.51   13.44
   9  -1   5  294.22   13.44
   9   0  -5  120.59    5.64
  -9   0  -5   99.23    7.45
   9   0   5  128.29    8.75
   9   1   5  244.18   12.53
   9   2  -5   97.84    5.75
   9   2   5  114.32    8.59
   9   3  -5   48.37    4.34
  -9  -3   5   33.46    3.97
   9   3   5   33.32    7.32
   9   4  -5  194.53    8.78
   9   4   5  215.12   12.48
   9   5   5  178.11   10.18
   9   6   5   51.42    8.72
   9   7   5   50.81    8.03
   9   8   5    1.57    5.92
   9 -16   6   16.26    6.00
   9 -15   6   59.95    7.76
   9 -14   6   53.77    8.27
   9 -13   6  177.32   12.21
   9 -12   6  233.42   13.21
   9 -11  -6   44.87    4.86
   9 -11   6   94.74    7.72
   9 -10  -6   67.76    5.17
   9 -10   6   82.51    8.50
   9  -9  -6  164.79    8.21
   9  -9   6  209.60   10.05
   9  -8  -6  107.38    6.60
   9  -8   6  102.40    8.70
   9  -7  -6  128.84    6.70
   9  -7  -6  116.75    6.49
   9  -7   6  202.84   10.19
   9  -6  -6  205.65    9.27
   9  -6  -6  192.44    8.37
   9  -6   6  325.12   14.49
   9  -5  -6   78.23    3.63
   9  -5  -6   69.28    3.97
   9  -5   6  107.30    7.32
   9  -4  -6   71.39    3.31
   9  -4  -6   72.34    3.68
   9  -4   6  105.85    7.73
  -9   3  -6  232.73   11.98
   9  -3   6  367.25   15.76
  -9   2  -6  133.46    8.05
   9  -2   6  212.34   10.78
  -9   1  -6   64.67    6.24
   9  -1   6  107.98    7.80
   9   0   6  228.13   12.48
   9   1   6   99.81    7.88
   9   2   6   60.64    7.50
   9   3   6  253.18   12.47
   9   4   6  147.22   11.20
   9   5   6   45.44    6.49
   9   6   6   47.94    8.73
   9   7   6   28.72    7.26
   9 -14   7   17.45    6.03
   9 -13   7   44.85    8.16
   9 -12   7   23.59    6.86
   9 -11   7  204.99   11.45
   9 -10  -7   97.24    7.02
   9 -10   7  141.90    8.54
   9  -9  -7   30.93    4.19
   9  -9   7   51.88    5.73
   9  -8  -7  141.17    6.84
   9  -8   7  146.91   10.39
   9  -7  -7  143.05    6.06
   9  -7   7  167.01    9.72
   9  -6  -7   74.37    3.38
   9  -6  -7   80.63    3.92
   9  -6   7  102.38    7.69
   9  -5   7  326.58   15.13
   9  -4   7  319.80   13.96
   9  -3   7   98.32    7.55
   9  -2   7  155.27    9.26
   9  -1   7  154.24    9.36
   9   0   7   37.05    6.15
   9   1   7  132.58    9.08
   9   2   7  203.22   12.21
   9   3   7   21.56    6.70
   9   4   7   78.58    8.35
   9   5   7   51.05    7.83
   9 -12   8   50.14    6.31
   9 -11   8    3.76    5.57
   9 -10   8  108.00    7.95
   9  -9   8  167.23    9.62
   9  -8   8   30.29    5.72
   9  -7   8   39.17    5.06
   9  -6   8  212.10   10.25
   9  -5   8  101.65    7.39
   9  -4   8  116.72    8.13
   9  -3   8  195.43   10.29
   9  -2   8   32.32    5.71
   9  -1   8   27.63    5.74
   9   0   8  172.37   10.28
   9   1   8  122.57    8.82
   9   2   8   11.58    6.60
   9   3   8   44.62    7.10
   9  -8   9   67.93    6.56
   9  -7   9   74.49    6.98
   9  -6   9   23.67    5.90
   9  -5   9   76.52    6.59
   9  -4   9   72.61    6.99
   9  -3   9   19.33    5.89
   9  -2   9   95.59    7.07
   9  -1   9   58.86    6.50
  10  -8   0  455.06   19.19
  10  -7   0   72.86    6.48
  10  -6   0  495.99   19.42
  10  -5   0  173.63    8.35
  10  -4   0  446.46   16.77
  10  -3   0   71.39    5.97
 -10   3   0   76.28    5.65
  10  -2   0  432.66   16.85
 -10   2   0  421.26   17.03
  10  -1   0   28.56    4.60
 -10   1   0   27.70    5.14
  10   0   0  595.42   20.46
 -10   0   0  505.46   20.19
  10   1   0  167.06    9.93
 -10  -1   0  144.72    8.04
  10   2   0   65.54    5.48
 -10  -2   0   64.56    6.30
  10   3   0   99.16    8.48
 -10  -3   0   88.02    6.70
  10   4   0  396.24   15.74
 -10  -4   0  341.62   15.06
  10   5   0   13.04    6.47
 -10  -5   0   11.28    4.31
  10   7   0   64.06    7.33
 -10  -7   0   37.34    6.34
  10   8   0   18.33    6.80
  10   9   0   61.55    7.96
  10  10   0   82.57   10.01
  10  -8   1   -1.48    4.75
  10  -7  -1  522.42   20.61
  10  -7   1  496.99   18.82
  10  -6  -1  356.79   14.97
  10  -5  -1   17.77    5.01
  10  -5   1    6.89    4.69
  10  -4  -1  361.58   14.74
 -10   4  -1  451.18   16.94
  10  -4   1  509.26   18.72
  10  -3  -1  502.82   18.11
 -10   3  -1  470.85   17.56
 -10   3   1  479.26   19.17
  10  -3   1  539.45   18.62
  10  -2  -1   17.18    4.41
 -10   2  -1   13.21    5.12
 -10   1   1  486.46   16.61
  10  -1   1  408.62   17.67
  10   0  -1  645.14   21.00
 -10   0  -1  510.82   20.78
 -10   0   1  549.38   21.94
  10   0   1  609.06   22.04
  10   1  -1  231.54   10.85
 -10  -1  -1  233.43   10.83
 -10  -1   1  207.00    9.76
  10   1   1  228.98   10.47
  10   2  -1  294.61   12.00
 -10  -2  -1  265.30   12.00
  10   3  -1  265.52   12.02
 -10  -3  -1  259.40   11.62
  10   4  -1   15.77    5.67
 -10  -4  -1    8.83    4.48
 -10  -4   1    8.98    4.30
  10   4   1   15.20    6.96
 -10  -5   1  127.35    8.70
  10   5   1  155.05   10.15
 -10  -6   1   68.56    6.83
  10   6   1   99.12    9.73
  10   7  -1   23.91    5.66
 -10  -7   1   15.85    5.41
  10   7   1   39.72    6.88
  10   8  -1   59.79    7.67
  10   8   1   71.12    8.58
  10   9  -1   34.40    6.98
  10   9   1   35.42    8.03
  10  -9   2  648.33   26.29
  10  -8   2  694.56   25.99
  10  -7  -2  596.15   22.49
  10  -7   2  792.00   30.16
  10  -6  -2   90.27    5.89
  10  -6   2  109.59    7.72
  10  -5  -2  926.03   34.51
  10  -5   2 1208.93   40.86
  10  -4  -2   94.48    6.17
 -10   4  -2  103.19    6.20
  10  -4   2  109.30    7.92
  10  -3  -2  564.92   20.32
 -10   3  -2  591.06   21.59
  10  -3   2  719.48   26.13
  10  -2  -2  700.02   25.98
 -10   2  -2  870.87   29.68
 -10   2   2  673.95   24.99
  10  -2   2  716.22   25.54
  10  -1  -2  610.20   20.44
 -10   1  -2  520.99   23.52
 -10   1   2  554.06   21.88
  10  -1   2  644.82   22.81
  10   0  -2   74.29    6.13
 -10   0  -2   73.05    5.98
 -10   0   2   68.87    6.59
  10   0   2   77.73    5.89
  10   1  -2  673.37   22.16
 -10  -1  -2  551.84   22.08
 -10  -1   2  583.29   22.29
  10   1   2  622.40   23.10
  10   2  -2  189.47    9.36
 -10  -2  -2  124.33    9.16
 -10  -2   2  161.28    8.28
  10   2   2  137.26   10.06
  10   3  -2   78.12    6.10
 -10  -3  -2   60.61    6.97
 -10  -3   2   74.21    6.58
  10   3   2   80.84    6.47
 -10  -4   2  117.32    6.86
  10   4   2  127.50    8.49
  10   5  -2   84.57    7.06
 -10  -5  -2   64.26    7.10
 -10  -5   2   70.08    6.69
  10   5   2  105.03    8.10
  10   6  -2   30.28    6.13
 -10  -6   2   18.28    6.29
  10   6   2   -0.39    7.44
  10   7  -2  163.67   10.30
 -10  -7   2  143.49   11.32
  10   7   2  177.20   11.72
  10   8  -2   41.34    6.69
  10   8   2   54.56    6.68
  10   9   2    4.44    7.29
  10 -11   3  134.89    8.84
  10 -10   3 1030.92   40.08
  10  -9   3  318.03   17.58
  10  -8   3   27.06    6.16
  10  -7  -3  325.75   14.90
  10  -7   3  263.68   12.65
  10  -6  -3  989.60   33.10
  10  -6   3  827.81   31.09
  10  -5  -3   23.95    4.29
  10  -5   3   33.38    5.86
  10  -4   3  882.95   31.72
  10  -3   3  255.75   11.94
  10  -2  -3   30.63    4.37
 -10   2  -3   21.85    5.84
  10  -2   3   14.86    5.42
  10  -1  -3  312.44   12.77
 -10   1   3  284.71   12.56
  10  -1   3  330.73   14.25
  10   0  -3 1067.57   35.91
 -10   0   3  942.05   34.39
  10   0   3 1060.09   35.97
  10   1  -3  192.98    9.09
 -10  -1  -3  155.66    9.59
 -10  -1   3  150.05    9.62
  10   1   3  142.20   10.87
  10   2  -3  234.85   10.44
 -10  -2  -3  159.84   10.77
 -10  -2   3  206.77    9.68
  10   2   3  170.54    9.91
  10   3  -3  130.54    7.32
 -10  -3  -3   74.80    7.88
 -10  -3   3  126.36    6.77
  10   3   3  104.58    9.03
  10   4  -3   11.07    4.57
 -10  -4  -3   25.97    9.15
 -10  -4   3    5.95    3.94
  10   4   3   13.50    6.70
  10   5  -3   68.77    6.63
  10   6  -3  181.52   10.47
  10   6   3  227.56   13.67
  10   7  -3   34.85    6.69
  10   7   3   15.85    7.48
  10   8   3   21.87    7.88
  10   9   3   19.67    6.30
  10 -12  -4   42.79    5.65
  10 -12   4   32.11    6.96
  10 -11   4  247.77   13.56
  10 -10   4  206.60   10.76
  10  -8   4  421.63   18.42
  10  -7  -4  240.00   10.85
  10  -7   4  241.40   11.76
  10  -6  -4  188.03    9.23
  10  -6   4  216.45   10.26
  10  -5  -4  408.39   14.32
  10  -5   4  319.04   13.17
  10  -4  -4  192.07    7.74
 -10   4  -4  180.16   10.23
  10  -4   4  196.33    8.61
  10  -3  -4  234.89    9.00
 -10   3  -4  221.70   11.18
  10  -3   4  233.82   11.97
  10  -2  -4  405.21   14.06
 -10   2  -4  372.80   17.91
  10  -2   4  420.32   17.56
  10  -1  -4  261.38   10.80
 -10   1  -4  248.29   12.45
  10  -1   4  251.04   11.70
  10   0  -4  178.52    7.77
 -10   0  -4  145.60    8.86
 -10   0   4  178.03    8.40
  10   0   4  177.68   10.25
 -10  -1   4  262.46   10.29
  10   1   4  231.45   10.85
  10   2  -4   53.16    4.71
 -10  -2  -4   21.66    4.45
 -10  -2   4   33.75    4.86
  10   2   4   37.49    6.83
  10   3  -4   82.45    5.77
 -10  -3   4   67.58    6.06
  10   3   4   53.39    8.67
  10   4  -4  208.50    9.66
 -10  -4   4  170.85    8.87
  10   4   4  226.78   10.90
  10   5  -4   27.68    5.14
  10   5   4   48.73    7.83
  10   6   4   74.21    8.72
  10   7   4   58.51    7.97
  10   8   4    8.40    6.13
  10 -14   5   -0.95    6.28
  10 -13   5  235.12   13.25
  10 -12  -5   89.55    7.67
  10 -12   5  181.33   12.10
  10 -11  -5   55.31    6.12
  10 -11   5   84.59    7.27
  10 -10  -5   -4.18    4.33
  10 -10   5    5.92    6.34
  10  -9   5  248.23   13.02
  10  -8  -5   19.53    4.38
  10  -7  -5  294.73   11.96
  10  -7   5  345.88   14.55
  10  -6   5   69.80    7.05
  10  -5  -5    2.49    2.90
  10  -5   5   -5.35    5.42
  10  -4  -5   95.88    4.81
  10  -4   5   81.19    7.20
  10  -3  -5  296.43   10.43
 -10   3  -5  267.27   12.93
  10  -3   5  348.90   14.62
  10  -2  -5   16.76    3.00
 -10   2  -5    7.09    5.17
  10  -2   5   -0.04    6.02
  10  -1  -5  229.43    8.80
 -10   1  -5  184.49   11.04
  10  -1   5  262.45   12.62
  10   0  -5    7.37    3.31
 -10   0  -5   15.02    4.34
  10   0   5   13.53    5.63
  10   1  -5   92.63    5.31
  10   1   5   86.94    8.68
  10   2  -5  160.92    8.00
 -10  -2   5  136.18    6.86
  10   2   5  146.06   10.34
  10   3   5  218.59   12.12
  10   4   5   -2.82    6.91
  10   5   5  138.58    9.15
  10   6   5   26.68    7.52
  10   7   5   18.98    7.63
  10 -16   6   14.41    6.77
  10 -15   6   18.09    6.25
  10 -14   6  124.30   10.39
  10 -13   6   48.77    6.66
  10 -12   6   77.10    7.96
  10 -11  -6  105.08    7.52
  10 -10  -6   89.28    6.41
  10 -10   6  140.35    9.36
  10  -9  -6   86.31    5.69
  10  -9   6   93.89    7.63
  10  -8   6  232.43   11.31
  10  -7  -6   93.58    6.31
  10  -7  -6   85.32    5.23
  10  -7   6  110.23    8.44
  10  -6  -6  106.73    4.88
  10  -6  -6   95.42    5.40
  10  -6   6  150.84    9.34
  10  -5  -6  216.24    7.63
  10  -5  -6  206.67    8.91
  10  -5   6  299.04   14.23
  10  -4  -6  114.01    4.77
  10  -4   6  138.36    9.00
  10  -3  -6   99.47    4.23
  10  -3   6  110.72    8.93
  10  -2  -6  231.12    8.13
  10  -2   6  193.13   10.82
  10  -1  -6  100.24    4.25
  10  -1   6   94.70    7.42
  10   0  -6  109.23    4.70
  10   0   6  124.71    9.85
  10   1   6  221.97   12.28
  10   2   6   48.37    6.96
  10   3   6   29.62    7.23
  10   4   6  120.58   10.81
  10   6   6   41.65    7.67
  10 -14   7    6.89    6.62
  10 -13   7   33.91    7.50
  10 -12   7   86.42    8.20
  10 -11   7   64.17    7.05
  10 -10  -7  131.09    8.45
  10 -10   7  336.87   15.64
  10  -9  -7   87.28    5.53
  10  -9   7  110.31    9.50
  10  -8  -7   -1.06    3.21
  10  -8   7    5.43    6.20
  10  -7  -7  113.51    5.46
  10  -7   7  125.40    9.26
  10  -6  -7  257.02    8.88
  10  -6   7  285.77   14.70
  10  -5   7   10.89    5.46
  10  -4   7  297.57   14.20
  10  -3   7  155.28    9.65
  10  -2   7    8.67    5.90
  10  -1   7  127.51    9.72
  10   0   7  348.97   15.41
  10   1   7   71.99    7.76
  10   2   7   95.50    8.19
  10   3   7   57.97    7.74
  10   4   7   10.24    5.32
  10 -12   8   17.55    5.49
  10 -11   8  120.23    8.90
  10 -10   8    9.61    4.86
  10  -9   8   91.03    8.05
  10  -8   8  173.90    9.63
  10  -7   8  136.12    8.46
  10  -6   8   18.91    5.95
  10  -5   8  200.16   10.01
  10  -4   8   28.20    5.87
  10  -3   8  107.72    8.63
  10  -2   8  178.02   11.27
  10  -1   8  112.10    8.54
  10   0   8   12.85    5.95
  10   1   8  127.91    9.75
  10   2   8   29.52    6.91
  10  -6   9   57.89    6.00
  10  -5   9    3.32    5.63
  10  -4   9   45.73    5.99
  11  -9   0  107.87    7.73
  11  -8   0  447.62   17.90
  11  -7   0  485.42   19.73
  11  -6   0   15.08    5.00
  11  -5   0   12.12    3.87
  11  -4   0  394.45   15.15
  11  -3   0  425.38   15.38
 -11   3   0  366.73   15.45
  11  -2   0  117.20    7.29
 -11   2   0   83.25    6.81
  11  -1   0  146.85    8.46
 -11   1   0  127.51    8.24
  11   0   0   50.73    6.25
 -11   0   0   31.94    5.40
  11   1   0  173.27    8.66
 -11  -1   0  120.98    7.32
  11   2   0  340.80   13.41
 -11  -2   0  301.20   13.21
  11   3   0  265.95   11.96
 -11  -3   0  210.61   10.99
  11   4   0  111.20    8.85
 -11  -4   0   58.63    6.62
  11   6   0    4.80    6.86
 -11  -6   0    3.52    5.24
  11   7   0   48.87    7.16
  11   8   0   88.19    8.72
  11   9   0   23.00    6.24
  11 -10   1  217.52   12.73
  11  -9  -1  455.18   21.10
  11  -9   1  313.94   13.62
  11  -8  -1  338.68   14.87
  11  -8   1  308.91   13.79
  11  -7  -1  395.89   15.58
  11  -7   1  367.61   15.60
  11  -6  -1  345.69   15.08
  11  -6   1  305.92   12.87
  11  -5  -1  331.07   13.85
  11  -5   1  313.22   12.75
  11  -4  -1  376.48   13.83
 -11   4  -1  336.20   15.10
  11  -4   1  390.35   15.97
  11  -3  -1  324.14   12.27
 -11   3  -1  261.93   12.21
 -11   3   1  335.01   13.92
  11  -3   1  297.92   13.72
  11  -1  -1  248.57   10.97
 -11   1  -1  200.97   11.28
 -11   1   1  239.68   11.63
  11  -1   1  248.61   11.59
  11   0  -1  215.58    9.47
 -11   0  -1  174.61    9.94
 -11   0   1  185.01   10.19
  11   0   1  207.90    9.16
  11   1  -1  200.11    9.47
 -11  -1  -1  144.97    8.87
 -11  -1   1  202.72    9.15
  11   1   1  178.21   10.50
  11   2  -1   55.62    6.17
 -11  -2  -1   27.81    5.29
 -11  -2   1   31.24    5.04
  11   2   1   23.03    5.26
  11   3  -1  185.95    9.80
 -11  -3  -1  158.70    9.69
 -11  -3   1  155.57    9.04
  11   3   1  209.47   10.72
 -11  -4   1  199.92   10.73
  11   4   1  225.73   11.96
  11   5  -1   23.83    5.46
 -11  -5  -1   22.82    4.30
 -11  -5   1   19.24    5.13
  11   5   1   44.54    7.67
  11   6  -1   65.28    7.31
 -11  -6   1   45.79    5.98
  11   6   1   95.18    9.53
  11   7  -1   42.19    6.23
  11   7   1   45.41    8.11
  11   8  -1   -3.08    6.26
  11   8   1   20.13    6.47
  11 -11   2  561.26   25.35
  11 -10   2  621.70   26.83
  11  -9   2  106.99    9.11
  11  -8  -2  251.94   12.26
  11  -8   2  190.28    9.69
  11  -7  -2  714.07   24.93
  11  -6  -2  345.90   15.61
  11  -6   2  430.14   16.78
  11  -5  -2  357.82   13.75
  11  -5   2  393.95   15.57
  11  -4   2  585.89   22.54
  11  -3   2  122.45    7.52
  11  -2  -2  111.21    7.66
 -11   2  -2   96.03    6.68
 -11   2   2   98.49    7.08
  11  -2   2  110.84    7.99
  11  -1  -2  605.27   20.72
 -11   1  -2  525.61   21.15
  11   0  -2  553.73   19.76
 -11   0  -2  445.62   18.99
 -11   0   2  522.26   21.92
  11   0   2  543.09   21.83
  11   1  -2   28.94    5.69
 -11  -1  -2   57.27    6.49
 -11  -1   2   34.84    5.50
  11   1   2   75.96    7.28
  11   2  -2  218.58    9.81
 -11  -2  -2  152.92    9.44
 -11  -2   2  156.56    9.15
  11   2   2  210.48   10.55
 -11  -3   2   85.75    6.69
  11   3   2   71.04    8.44
  11   4  -2   33.35    5.75
 -11  -4  -2   29.10    4.59
  11   5  -2  158.48    9.87
 -11  -5   2  111.35    8.16
  11   5   2  169.91    9.70
  11   6  -2  122.84    8.93
  11   6   2  109.17    9.29
  11   7  -2    8.26    5.88
  11   7   2   25.14    8.00
  11   8   2   50.40    6.86
  11 -12   3  321.78   16.58
  11 -11   3  250.68   15.23
  11 -10   3  178.30   11.63
  11  -9   3  507.32   20.34
  11  -8  -3  382.29   16.13
  11  -8   3  337.11   16.15
  11  -7  -3  130.71    7.89
  11  -7   3  137.29    8.65
  11  -6  -3  337.46   14.78
  11  -6   3  381.95   15.68
  11  -5  -3  319.15   12.79
  11  -5   3  391.52   16.38
  11  -4  -3  127.97    6.65
 -11   4  -3  100.81    7.09
  11  -4   3  150.92    8.67
  11  -3  -3  365.49   12.72
 -11   3  -3  298.34   13.82
  11  -3   3  327.51   14.39
  11  -2  -3  503.94   16.85
 -11   2  -3  404.25   21.57
  11  -2   3  496.44   19.62
  11  -1  -3  171.22    8.58
 -11   1  -3  155.25   10.57
 -11   1   3  136.43    7.67
  11  -1   3  179.81   10.08
  11   0  -3  245.98   10.38
 -11   0  -3  186.43   10.95
 -11   0   3  192.36    9.84
  11   0   3  234.03   11.76
 -11  -1   3  296.11   15.41
  11   1   3  342.26   15.68
  11   2  -3   44.29    5.88
 -11  -2  -3   30.32    5.85
 -11  -2   3   32.15    5.43
  11   2   3    7.67    5.83
  11   3  -3   98.88    6.32
 -11  -3   3   64.42    5.70
  11   3   3   94.88    7.34
  11   4  -3   74.54    6.67
  11   5  -3   17.77    5.50
  11   5   3   10.23    6.11
  11   6  -3   71.45    7.54
  11   6   3   74.25    7.61
  11   7   3   90.86   10.06
  11   8   3   -4.19    6.45
  11 -14   4  140.09   11.89
  11 -13   4  225.02   14.17
  11 -12   4   92.70    8.92
  11 -11   4  157.31   10.03
  11 -10   4  427.12   18.16
  11  -9   4   87.27    7.74
  11  -8  -4  111.50    7.01
  11  -8   4  227.44   12.35
  11  -7  -4  324.46   12.63
  11  -7   4  360.60   14.93
  11  -6  -4  147.07    7.24
  11  -6   4  102.14    6.55
  11  -5  -4  139.46    6.80
  11  -5   4  102.02    7.76
  11  -4  -4  320.05   12.06
 -11   4  -4  287.81   13.35
  11  -4   4  359.47   15.01
  11  -3  -4  102.95    6.25
 -11   3  -4  149.66    9.35
  11  -3   4  220.52   11.19
  11  -2  -4   95.12    5.95
 -11   2  -4   89.64    7.84
  11  -2   4   92.38    8.41
  11  -1  -4  248.97   10.43
 -11   1  -4  245.82   12.03
  11  -1   4  324.37   13.80
 -11   0   4  157.63    7.97
  11   0   4  181.51   10.76
  11   1  -4  113.22    6.78
 -11  -1   4   82.18    6.24
  11   1   4  101.94    7.89
  11   2  -4  168.33    8.66
  11   3  -4   82.50    6.74
  11   3   4  140.44   10.46
  11   4   4   12.46    5.93
  11   5   4  118.44    9.49
  11   6   4   33.99    7.27
  11   7   4   12.89    6.46
  11 -16   5   13.81    6.73
  11 -15   5   90.76    9.01
  11 -14   5  111.06    9.87
  11 -13   5   21.52    6.44
  11 -12   5   57.18    7.33
  11 -11  -5   94.68    7.03
  11 -11   5  148.61   11.79
  11 -10   5   97.45    9.01
  11  -9  -5   89.26    7.42
  11  -9   5  105.90    8.36
  11  -8  -5   99.70    6.02
  11  -8   5  102.93    8.82
  11  -7  -5   49.49    4.92
  11  -7   5   58.45    7.09
  11  -6  -5  190.87    8.47
  11  -6   5  211.62   10.92
  11  -5  -5  185.83    8.01
  11  -5   5  192.69   10.72
  11  -4  -5   49.85    4.03
 -11   4  -5   38.53    5.58
  11  -4   5   58.88    6.76
  11  -3  -5   97.35    5.09
 -11   3  -5   62.18    6.51
  11  -3   5  131.43    8.55
  11  -2  -5   95.07    5.43
  11  -2   5  123.06    7.98
  11  -1  -5   94.13    5.45
  11  -1   5   92.01    7.85
  11   0  -5  127.34    6.62
  11   0   5  123.62    8.72
  11   1  -5   55.48    4.71
  11   1   5   49.62    5.86
  11   2   5   22.84    6.26
  11   3   5  118.15    8.90
  11   4   5  123.20   10.62
  11   5   5    6.72    7.85
  11   6   5   43.71    7.98
  11 -16   6   45.36    8.78
  11 -15   6   22.69    6.92
  11 -14   6   60.85    7.47
  11 -13   6  185.24   16.10
  11 -12   6   44.39    6.61
  11 -11   6  124.49    8.86
  11 -10  -6  115.12    6.68
  11 -10   6  162.56    9.77
  11  -9  -6   60.21    5.01
  11  -9  -6   50.91    5.23
  11  -9   6   51.95    6.81
  11  -8  -6  109.79    6.47
  11  -8  -6   87.25    5.68
  11  -8   6   91.15    7.99
  11  -7   6  174.57    9.36
  11  -6  -6   57.53    4.10
  11  -6   6   69.84    7.10
  11  -5  -6   47.02    3.52
  11  -5   6   61.61    6.18
  11  -4  -6  228.50    8.73
  11  -4   6  184.25    9.82
  11  -3  -6  121.68    5.37
  11  -3   6   99.60    7.50
  11  -2   6   57.63    7.30
  11  -1   6  193.68   10.32
  11   0   6   96.20    7.80
  11   1   6   52.51    7.66
  11   2   6  154.28   10.16
  11   3   6   59.64    7.58
  11   4   6   25.54    7.32
  11   5   6   36.47    6.69
  11 -14   7   16.84    7.42
  11 -13   7   -1.50    6.86
  11 -12   7  115.51    9.36
  11 -11   7   83.99    8.36
  11 -10   7   45.83    7.84
  11  -9  -7  115.16    6.93
  11  -9   7  176.26   10.87
  11  -8  -7  123.67    6.30
  11  -8   7  195.07   12.18
  11  -7  -7   19.60    3.06
  11  -7   7   36.79    5.99
  11  -6   7  129.02    8.90
  11  -5   7  143.50    9.60
  11  -4   7   49.87    6.53
  11  -3   7  181.55   11.86
  11  -2   7  204.00   10.60
  11  -1   7   62.77    7.22
  11   0   7   78.55    8.43
  11   1   7  132.30    8.43
  11   2   7    9.45    6.78
  11   3   7   25.02    7.26
  11 -10   8  112.96    8.83
  11  -9   8   20.78    6.08
  11  -8   8   24.37    5.67
  11  -7   8  121.00    8.90
  11  -6   8   42.03    6.50
  11  -5   8   52.38    6.10
  11  -4   8  111.52    9.82
  11  -3   8   40.41    6.80
  11  -2   8   19.77    6.41
  11  -1   8  145.81    9.75
  11   0   8   60.05    6.98
  12 -10   0   79.80    7.82
  12  -9   0  407.41   17.67
  12  -8   0   50.95    6.76
  12  -7   0  387.95   17.39
  12  -6   0  398.75   16.22
  12  -5   0  332.71   13.65
  12  -4   0   38.28    4.47
  12  -3   0  391.69   15.10
 -12   3   0  339.01   14.80
  12  -2   0   83.90    6.66
 -12   2   0   43.46    6.37
  12  -1   0  153.86    9.03
 -12   1   0  157.82    8.81
  12   0   0  245.28   10.88
 -12   0   0  218.25   12.03
  12   1   0  162.52   10.53
 -12  -1   0  124.31    8.73
  12   2   0   52.76    5.96
 -12  -2   0   37.09    5.52
  12   4   0   40.39    5.61
 -12  -4   0   24.70    6.03
  12   5   0   38.15    7.20
 -12  -5   0    4.14    5.73
  12   6   0   66.84    7.91
  12   7   0   -0.68    5.80
  12 -11   1  228.64   12.88
  12 -10  -1  308.33   16.26
  12 -10   1  289.67   16.09
  12  -9  -1   82.24    7.23
  12  -9   1   71.16    7.04
  12  -8  -1  715.53   25.65
  12  -8   1  488.17   21.27
  12  -7  -1  368.36   15.79
  12  -7   1  323.30   14.39
  12  -6  -1   12.20    5.22
  12  -6   1   15.14    4.78
  12  -5  -1  345.67   13.85
  12  -5   1  307.24   13.07
  12  -4   1  477.10   17.91
  12  -3  -1   76.64    6.19
 -12   3  -1   77.55    6.59
 -12   3   1   72.63    6.92
  12  -3   1   68.78    6.50
  12  -2  -1  320.22   12.99
 -12   2  -1  254.46   13.66
 -12   2   1  295.22   12.49
  12  -2   1  257.12   12.02
  12  -1  -1  171.09    9.17
 -12   1  -1  159.59    9.33
 -12   1   1  157.48    9.06
  12  -1   1  205.83   10.21
  12   0  -1   20.81    5.90
 -12   0  -1    9.33    5.54
 -12   0   1   20.42    5.67
  12   0   1   11.74    6.58
  12   1  -1  153.64    9.19
 -12  -1  -1  107.20    7.79
 -12  -1   1  131.26    9.19
  12   1   1  175.82    9.86
 -12  -2   1  267.11   12.16
  12   2   1  264.47   13.60
  12   3  -1  117.66    8.07
 -12  -3  -1   70.23    7.16
 -12  -3   1   88.19    7.09
  12   3   1  112.61    9.19
  12   4  -1   92.75    8.46
 -12  -4  -1   85.28    7.57
  12   5  -1   56.88    7.62
 -12  -5   1   39.72    5.97
  12   5   1   70.77    7.14
  12   6  -1  -11.58    6.42
  12   6   1   10.80    6.09
  12   7  -1   44.94    7.12
  12   7   1   38.38    7.87
  12 -12   2  291.72   16.62
  12 -11   2   30.04    6.96
  12 -10  -2  129.89   10.42
  12 -10   2  158.20    9.52
  12  -9  -2  326.98   14.70
  12  -9   2  413.01   16.64
  12  -8  -2  185.82    9.06
  12  -8   2  233.16   13.15
  12  -7  -2  292.66   13.98
  12  -7   2  151.23    9.15
  12  -6  -2  488.71   17.95
  12  -6   2  393.14   16.28
  12  -5  -2  303.29   12.43
  12  -5   2  151.55    9.46
  12  -4  -2  204.19    8.76
 -12   4  -2  164.83    9.95
  12  -4   2  216.97   10.59
  12  -3   2  304.41   12.21
  12  -2  -2  146.40    8.05
 -12   2  -2  131.02   10.34
 -12   2   2  115.74    8.10
  12  -2   2  148.34    8.81
 -12   1   2   51.68    6.18
  12  -1   2   51.10    5.99
  12   0  -2  312.79   12.19
 -12   0  -2  235.73   13.36
 -12   0   2  254.01   12.89
  12   0   2  295.38   12.16
 -12  -1   2   58.42    6.99
  12   1   2   70.55    7.19
  12   2  -2  116.71    8.02
 -12  -2  -2   82.45    7.76
 -12  -3   2   59.17    6.14
  12   3   2   72.07    8.66
  12   4  -2   56.37    7.16
 -12  -4   2   23.97    5.10
  12   4   2   33.71    7.14
  12   5  -2   22.72    6.40
  12   5   2   37.52    7.94
  12   6  -2   92.01    7.98
  12   6   2  132.75   11.48
  12   7   2   16.14    6.23
  12 -13   3  187.16   10.75
  12 -12   3   12.24    6.38
  12 -11   3  308.77   14.95
  12 -10   3  244.57   14.13
  12  -9  -3   72.23    6.91
  12  -9   3   87.63    8.96
  12  -8  -3  223.75    9.72
  12  -8   3  363.60   15.77
  12  -7  -3  372.72   16.63
  12  -7   3  268.80   13.23
  12  -6  -3    5.85    4.05
  12  -6   3   13.30    4.85
  12  -5  -3  339.07   12.63
  12  -5   3  273.53   12.13
  12  -4  -3  218.95    9.97
 -12   4  -3  255.86   11.96
  12  -4   3  341.62   15.65
  12  -3  -3   62.16    5.27
 -12   3  -3   73.95    7.70
  12  -3   3  110.37    7.74
  12  -2  -3  185.74    8.98
 -12   2  -3  163.15   11.30
  12  -2   3  199.76   11.41
 -12   1   3  291.92   13.85
  12  -1   3  344.73   15.33
  12   0  -3   16.74    4.64
 -12   0  -3   16.07    5.88
 -12   0   3    4.34    4.26
  12   0   3   17.37    5.92
  12   1  -3  164.67    8.65
 -12  -1  -3  117.66   11.24
 -12  -1   3  158.27    9.46
  12   1   3  212.77   11.57
  12   2  -3   90.22    6.77
  12   3  -3   58.98    5.65
  12   3   3   61.35    7.28
  12   4  -3   64.66    6.08
  12   4   3   64.20    7.44
  12   5   3   97.81    9.89
  12   7   3   46.69    7.93
  12 -15   4  152.16   12.17
  12 -14   4   37.35    7.81
  12 -13   4  102.81    9.04
  12 -12   4  150.03    9.81
  12 -11   4  171.28    9.72
  12 -10  -4   33.27    5.32
  12 -10   4   48.46    7.83
  12  -9  -4  232.62   11.67
  12  -9   4  315.08   15.01
  12  -8  -4  170.29    8.48
  12  -8   4  112.86    8.43
  12  -7  -4  206.48   10.47
  12  -7   4  297.55   13.20
  12  -6  -4  238.55    9.83
  12  -6   4  307.78   14.64
  12  -5  -4  215.78    9.54
  12  -5   4  255.54   12.03
  12  -4   4  113.60    8.67
  12  -3  -4  225.52    9.43
 -12   3  -4  204.44   11.39
  12  -3   4  332.99   14.79
  12  -2  -4   37.63    4.37
 -12   2  -4   16.44    6.16
  12  -2   4   55.90    7.21
  12  -1  -4   79.13    5.74
  12  -1   4  124.25    9.57
  12   0  -4  107.82    6.45
 -12   0   4   96.52    6.69
  12   0   4  146.96    9.66
  12   1  -4   42.31    4.96
  12   2  -4   77.83    6.06
  12   2   4   36.78    6.57
  12   3   4  166.91    9.67
  12   4   4   55.12    8.20
  12   5   4   33.62    7.85
  12   6   4   21.61    6.41
  12 -17   5   30.43    7.57
  12 -16   5   43.66    8.92
  12 -15   5   21.86    7.11
  12 -14   5  269.30   13.81
  12 -13   5   84.71    8.57
  12 -12   5    4.37    7.22
  12 -11   5   57.58    7.69
  12 -10  -5  143.99    9.43
  12 -10   5  157.27    9.81
  12  -9  -5   28.24    5.11
  12  -9   5   56.40    6.97
  12  -8  -5  352.67   16.34
  12  -8   5  363.49   15.84
  12  -7  -5  165.01    7.82
  12  -7   5  152.16    9.97
  12  -6  -5   11.70    3.57
  12  -6   5   -1.62    5.79
  12  -5  -5  156.85    7.04
  12  -5   5  148.28    9.52
  12  -4  -5  365.76   13.33
  12  -4   5  366.37   16.70
  12  -3  -5   34.21    3.73
  12  -3   5   45.25    7.17
  12  -2  -5  148.09    7.19
  12  -2   5  166.91    9.96
  12  -1  -5   51.27    4.15
  12  -1   5   72.43    6.65
  12   0   5   13.89    5.34
  12   1   5  104.07    8.56
  12   2   5  262.67   13.13
  12   3   5   54.27    9.40
  12   4   5   37.46    7.47
  12   5   5   35.99    8.45
  12 -15   6   47.42    8.21
  12 -13   6   50.06    7.70
  12 -12   6   95.69    7.97
  12 -11   6   46.90    6.89
  12 -10  -6   42.64    4.85
  12 -10   6   59.54    6.98
  12  -9  -6  171.66    8.67
  12  -9   6  163.98   10.21
  12  -8   6   84.49    7.43
  12  -7   6  144.59    9.55
  12  -6   6  215.42   11.12
  12  -5   6  151.84    9.83
  12  -4   6   83.92    7.01
  12  -3   6  163.28    9.80
  12  -2   6   41.46    6.23
  12  -1   6   41.73    6.82
  12   0   6  107.11    9.28
  12   1   6   75.17    8.56
  12   2   6   44.58    6.19
  12   3   6   81.69    9.24
  12 -13   7   75.86    8.62
  12 -12   7   11.42    6.56
  12 -11   7  133.88    8.93
  12 -10   7   77.60    7.50
  12  -9   7   20.77    6.07
  12  -8   7   76.20    7.70
  12  -7   7  131.85    9.03
  12  -6   7    4.89    5.80
  12  -5   7  137.27    9.29
  12  -4   7  102.80    8.04
  12  -3   7   12.88    5.93
  12  -2   7   87.96    8.61
  12  -1   7  135.96    9.84
  12   0   7  -10.55    5.31
  12   1   7   36.55    7.65
  12 -10   8   20.98    7.10
  12  -9   8   82.21    7.66
  12  -8   8   42.13    6.48
  12  -7   8   26.36    6.27
  12  -6   8   99.42    8.91
  12  -5   8   45.53    6.63
  12  -4   8   38.34    6.76
  12  -3   8   85.55    8.19
  12  -2   8   22.79    6.49
  13 -12   0  137.60   11.56
  13 -11   0  359.50   18.18
  13 -10   0  117.04    9.54
  13  -9   0  277.53   12.71
  13  -8   0  565.22   23.46
  13  -7   0  151.01    9.03
  13  -6   0  137.75    8.87
  13  -5   0  599.89   21.78
  13  -4   0  251.67   12.32
  13  -3   0   97.09    6.75
 -13   3   0   73.05    7.08
  13  -1   0  148.44    9.06
 -13   1   0  138.32    9.78
  13   0   0   31.11    6.78
 -13   0   0    3.81    5.42
  13   3   0   20.73    7.07
 -13  -3   0   12.25    5.90
  13   5   0   32.43    6.72
  13   6   0   -2.02    6.37
  13 -12   1  158.53   11.42
  13 -11  -1   42.15    7.29
  13 -11   1   37.47    6.65
  13 -10  -1  311.98   16.36
  13 -10   1  295.29   14.07
  13  -9  -1  320.17   13.95
  13  -9   1  290.13   14.14
  13  -8  -1  136.60    9.01
  13  -8   1  102.35    8.41
  13  -7  -1  434.90   17.16
  13  -7   1  355.70   15.18
  13  -6  -1  439.66   16.94
  13  -6   1  370.43   15.61
  13  -5  -1  159.42    8.93
  13  -5   1  112.54    6.90
  13  -4  -1  292.61   11.95
 -13   4  -1  217.83   11.84
  13  -4   1  269.50   12.40
 -13   3   1  271.42   11.70
  13  -3   1  266.12   12.32
  13  -2  -1   55.07    6.46
 -13   2  -1   24.60    6.53
 -13   2   1   43.93    6.26
  13  -2   1   67.21    7.46
  13  -1  -1  192.45    9.73
 -13   1  -1  142.62    9.32
 -13   1   1  130.58    8.94
  13  -1   1  172.07   10.22
 -13   0   1  121.15    9.38
  13   0   1  170.27    9.49
  13   1  -1   47.40    6.57
 -13  -1  -1   25.92    6.40
 -13  -1   1   33.16    5.95
  13   1   1   67.04    7.37
  13   2  -1   98.30    8.09
 -13  -2  -1   59.53    5.93
 -13  -2   1   61.99    6.82
  13   2   1  105.89    8.32
 -13  -3   1   72.23    7.39
  13   3   1   97.89    9.38
  13   4  -1    9.24    6.27
 -13  -4   1   -6.47    5.20
  13   4   1   19.55    7.13
  13   5  -1   57.46   11.94
  13   6  -1   14.04    5.76
  13   6   1   48.39    8.63
  13 -13   2   75.60    8.57
  13 -12   2  110.24    9.68
  13 -11  -2  202.39   12.12
  13 -11   2  216.36   11.95
  13 -10  -2   60.16    7.06
  13 -10   2  106.60    8.94
  13  -9  -2  156.91    8.13
  13  -9   2   87.38    8.14
  13  -8  -2  326.64   15.35
  13  -8   2  244.30   11.69
  13  -7  -2  106.09    7.03
  13  -7   2  121.57    8.29
  13  -6  -2   85.78    6.44
  13  -6   2  132.36    8.73
  13  -5  -2  328.90   13.59
  13  -5   2  240.42   11.74
  13  -4   2   90.40    7.55
  13  -3  -2   85.95    6.12
 -13   3  -2   51.52    6.75
  13  -3   2   84.70    8.03
  13  -2  -2  170.44    9.01
 -13   2  -2  166.45   10.82
 -13   2   2  138.17    8.37
  13  -2   2  182.84    9.54
  13  -1  -2   67.18    6.03
 -13   1  -2   49.33    7.12
 -13   1   2   46.03    6.28
  13  -1   2   70.25    6.72
  13   0  -2   98.32    7.65
 -13   0  -2   67.57    6.87
 -13   0   2   72.40    6.25
  13   0   2   83.96    7.97
 -13  -1   2  135.82    8.45
  13   1   2  144.63    9.79
  13   2  -2  103.41    9.67
 -13  -2   2   46.33    6.87
  13   2   2   68.46    8.16
  13   3  -2   41.54    5.99
  13   3   2   51.52    8.08
  13   4  -2   85.20    7.58
  13   4   2  124.93   10.05
  13   5   2   13.83    7.17
  13   6   2   19.53    6.67
  13 -15   3  110.85   10.63
  13 -14   3   69.59    8.78
  13 -13   3  113.30    9.64
  13 -12   3  186.88   12.25
  13 -11  -3   39.33    6.75
  13 -11   3   30.99    7.68
  13 -10  -3  106.46    8.48
  13  -9  -3  125.67    7.56
  13  -9   3  154.40    9.84
  13  -8  -3  152.89    9.42
  13  -8   3  203.58   11.12
  13  -7  -3  130.13    7.94
  13  -7   3  154.18    9.66
  13  -6  -3  131.89    7.42
  13  -6   3  182.68   10.23
  13  -5  -3  148.94    8.07
  13  -5   3  172.77    9.90
  13  -4  -3  135.73    7.63
 -13   4  -3   88.32    7.98
  13  -4   3  149.75    9.54
  13  -3  -3  116.06    6.52
 -13   3  -3  103.70    7.95
  13  -3   3  143.93    8.46
  13  -2  -3   30.37    5.89
 -13   2  -3   18.10    5.81
  13  -2   3   47.68    7.09
  13  -1  -3  211.69    9.20
 -13   1  -3  136.13   12.53
 -13   1   3  147.04    8.47
  13  -1   3  167.64    9.77
  13   0  -3  107.99    7.24
 -13   0   3   59.10    6.30
  13   0   3  100.34    8.41
  13   1  -3   72.25    6.18
 -13  -1   3   43.94    6.23
  13   1   3   74.92    8.68
  13   2  -3   89.81    6.61
  13   2   3   91.41    7.94
  13   3  -3   43.63    6.05
  13   3   3   59.13    7.53
  13   4   3    0.22    7.08
  13   5   3   59.23    8.42
  13 -17   4   30.10    8.60
  13 -16   4   27.63    7.94
  13 -15   4  125.71   10.23
  13 -14   4  195.39   12.29
  13 -13   4   48.42    7.47
  13 -11  -4  199.48   12.04
  13 -11   4  166.90   11.76
  13 -10  -4   69.40    6.38
  13 -10   4   72.81    8.53
  13  -9  -4  180.93    9.24
  13  -9   4  268.02   14.59
  13  -8  -4  281.80   14.30
  13  -8   4  302.85   15.24
  13  -7  -4   72.77    5.76
  13  -7   4   48.37    6.34
  13  -6  -4   70.66    5.86
  13  -6   4   60.71    7.55
  13  -5  -4  240.39   10.53
  13  -5   4  306.58   14.89
  13  -4  -4  187.37    8.96
  13  -4   4  260.65   13.24
  13  -3  -4   66.14    5.60
  13  -3   4   89.37    7.88
  13  -2  -4  218.64   10.01
  13  -2   4  187.59   11.50
  13  -1  -4   87.64    5.80
  13  -1   4   52.54    6.44
  13   0  -4   30.78    5.01
  13   0   4   28.40    6.93
  13   1   4  174.36   10.19
  13   2   4  133.52    9.60
  13   3   4   11.58    7.31
  13   4   4   34.59    8.29
  13 -16   5   68.96    7.92
  13 -15   5   55.84    7.80
  13 -14   5   27.80    7.77
  13 -13   5  141.61   12.01
  13 -12   5   86.20    9.01
  13 -11  -5   21.51    5.36
  13 -11   5   32.23    6.95
  13 -10  -5  234.47   11.31
  13 -10   5  209.64   12.82
  13  -9  -5  176.61   11.01
  13  -9   5  208.00   11.24
  13  -8  -5  106.10    6.34
  13  -8   5  103.93    8.94
  13  -7  -5  195.32    8.40
  13  -7   5  209.67   12.33
  13  -6  -5  187.73    8.43
  13  -6   5  196.92   10.79
  13  -5  -5  113.02    6.30
  13  -5   5  109.67    8.94
  13  -4  -5  207.04    9.37
  13  -4   5  208.51   11.33
  13  -3  -5  219.77    9.63
  13  -3   5  214.65   11.99
  13  -2   5   35.12    7.03
  13  -1   5  100.93    8.75
  13   0   5  129.58    9.11
  13   1   5   44.92    6.64
  13   2   5   63.76    8.06
  13   3   5   77.70    8.54
  13 -15   6   33.66    7.77
  13 -13   6    1.33    6.49
  13 -12   6   87.65    8.75
  13 -11   6  168.71   10.51
  13 -10   6   28.80    6.73
  13  -9   6   98.58    8.40
  13  -8   6  185.73   10.56
  13  -7   6   43.58    6.46
  13  -6   6   51.30    7.12
  13  -5   6  168.87   10.25
  13  -4   6   95.31    8.47
  13  -3   6   38.73    7.34
  13  -2   6  144.01   10.39
  13  -1   6   67.10    7.23
  13   0   6    4.73    6.72
  13   1   6   64.75    8.69
  13   2   6   28.94    7.48
  13 -12   7   53.78    7.80
  13 -11   7   20.91    7.26
  13 -10   7   43.64    7.22
  13  -9   7   67.09    7.86
  13  -8   7   55.14    7.52
  13  -7   7   72.56    7.43
  13  -6   7   42.95    7.09
  13  -5   7   56.35    6.98
  13  -4   7   69.50    7.74
  13  -3   7   35.70    7.35
  13  -2   7   15.08    6.40
  13  -1   7   44.31    7.15
  14 -13   0  216.48   13.83
  14 -12   0   51.83    7.68
  14 -11   0  259.13   14.02
  14 -10   0  475.44   19.03
  14  -9   0  257.50   14.54
  14  -8   0  154.21    9.74
  14  -7   0  384.98   16.30
  14  -6   0  141.62    9.18
  14  -5   0  276.08   13.30
  14  -4   0  442.09   18.49
  14   0   0  113.79    8.76
 -14   0   0   80.02    7.53
  14   1   0    0.97    6.39
 -14  -1   0    6.18    5.51
  14   3   0   11.08    6.91
 -14  -3   0   12.52    4.67
  14   4   0   17.59    5.53
  14   5   0   55.91    7.89
  14 -14   1   73.38    8.06
  14 -13  -1   38.29    7.58
  14 -13   1   47.54    7.68
  14 -12  -1  258.69   14.76
  14 -12   1  356.48   17.31
  14 -11  -1  228.26   13.21
  14 -11   1  200.91   10.96
  14 -10  -1   19.08    6.47
  14 -10   1   33.20    7.16
  14  -9  -1  227.20   12.85
  14  -9   1  160.65   12.20
  14  -8  -1  222.43   10.77
  14  -8   1  281.90   12.89
  14  -7  -1    6.91    6.22
  14  -7   1   11.43    6.99
  14  -6  -1  213.81   10.08
  14  -6   1  299.69   13.99
  14  -5  -1  248.78   11.77
  14  -5   1  163.44    9.95
  14  -4  -1   21.86    6.06
 -14   4  -1   18.00    6.02
  14  -4   1   18.11    5.49
 -14   3   1  137.73    8.52
  14  -3   1  160.41    9.69
  14  -2  -1  245.89   11.21
 -14   2  -1  229.38   12.78
  14  -1  -1   39.14    6.26
 -14   1  -1   21.64    6.10
 -14   1   1   22.36    5.71
  14  -1   1   55.25    8.06
  14   0  -1   83.45    6.53
 -14   0  -1   55.13    6.70
 -14  -1   1   75.44    7.23
  14   1   1  113.44    8.23
  14   2  -1   15.66    6.31
 -14  -2   1   -0.18    5.68
  14   2   1   -2.07    6.66
  14   3  -1   69.84    7.80
  14   3   1   56.57    7.66
  14   4  -1   37.15    7.36
  14   4   1   83.29    8.49
  14   5  -1   14.62    6.51
  14   5   1   12.10    7.31
  14 -15   2   77.53    9.26
  14 -14   2   18.09    7.04
  14 -13   2  176.77   12.10
  14 -12  -2  150.57   10.17
  14 -12   2  108.25    9.59
  14 -11  -2   71.11    7.76
  14 -10  -2  117.78    7.85
  14 -10   2  141.68    9.74
  14  -9  -2   73.62    7.34
  14  -9   2  125.16    7.93
  14  -8  -2  118.53    7.91
  14  -8   2   79.71    7.09
  14  -7  -2  150.10    8.28
  14  -7   2  163.55   10.56
  14  -6  -2  132.21    7.55
  14  -6   2   89.01    7.88
  14  -5  -2   66.51    6.29
  14  -5   2  103.68    8.66
  14  -4   2  141.14    9.95
  14  -3  -2   69.01    6.73
 -14   3  -2   77.74    7.06
  14  -3   2  125.00    9.56
 -14   2   2   96.62    7.67
  14  -2   2  120.60    9.63
  14  -1  -2  149.46    8.59
 -14   1  -2   94.94    8.10
  14   0  -2   18.47    5.89
 -14   0   2    5.40    5.72
  14   0   2    6.44    6.97
  14   1  -2   54.76    6.98
 -14  -1   2   52.07   10.57
  14   1   2   68.93    8.20
  14   2  -2  123.20    8.35
  14   2   2  126.20   10.10
  14   3  -2    0.24    5.25
  14   3   2    8.89    7.61
  14   4   2    7.13    7.90
  14   5   2   33.25    7.83
  14 -17   3   33.54    7.68
  14 -16   3    4.79    7.07
  14 -15   3  107.30   10.32
  14 -14   3  153.74   10.59
  14 -13   3   51.75    8.72
  14 -12  -3  146.25   10.62
  14 -12   3  129.60   10.35
  14 -11  -3   92.99    7.42
  14 -10  -3    7.64    5.88
  14 -10   3   14.20    6.90
  14  -9  -3  140.45   10.25
  14  -9   3  196.80   11.64
  14  -8  -3  158.59    8.30
  14  -8   3  112.71    8.47
  14  -7  -3   14.01    5.52
  14  -7   3   -0.05    5.01
  14  -6  -3  166.90    8.83
  14  -6   3  118.67    8.48
  14  -5  -3  112.14    7.55
  14  -5   3  203.56   10.97
  14  -4  -3   11.59    4.49
 -14   4  -3    1.47    5.19
  14  -4   3   -7.35    5.57
  14  -3  -3   80.42    6.70
  14  -3   3   92.32    8.52
  14  -2  -3  134.87    8.58
  14  -2   3   99.64    8.54
  14  -1  -3   54.13    6.63
 -14   1   3   53.06    6.25
  14  -1   3   58.21    7.27
  14   0  -3  134.68    7.35
  14   0   3  131.61    9.33
  14   1  -3   99.84    6.46
  14   1   3  133.52    9.07
  14   2   3   18.76    6.27
  14   3   3   32.69    6.67
  14   4   3   34.29    7.78
  14 -17   4    3.70    7.09
  14 -16   4   58.05    9.24
  14 -15   4   -0.73    6.98
  14 -14   4   55.43    8.96
  14 -13   4  162.20   12.35
  14 -12  -4   27.63    6.53
  14 -12   4   93.81    9.04
  14 -11  -4  126.44    9.36
  14 -11   4  115.60    9.43
  14 -10  -4  196.46    9.72
  14 -10   4  207.95   10.84
  14  -9  -4  101.53    8.23
  14  -9   4   68.52    7.28
  14  -8  -4   58.86    5.57
  14  -8   4   97.32    7.50
  14  -7  -4  224.76    9.69
  14  -7   4  202.94   11.01
  14  -6  -4   70.70    6.09
  14  -6   4   98.80    8.42
  14  -5  -4  107.98    6.53
  14  -5   4   63.15    7.38
  14  -4  -4  191.48    8.93
  14  -4   4  207.11   12.02
  14  -3  -4  133.57    7.33
  14  -3   4  114.83    8.55
  14  -2  -4   35.86    5.46
  14  -2   4   65.75    8.30
  14  -1   4  110.99    9.38
  14   0   4   20.22    7.95
  14   1   4   18.42    7.94
  14   2   4   96.99    8.61
  14   3   4   22.25    7.70
  14 -16   5   20.92    7.48
  14 -15   5   70.37    9.03
  14 -13   5    6.04    6.60
  14 -12   5  221.55   11.99
  14 -11   5   97.84    8.91
  14 -10   5    1.81    6.54
  14  -9  -5  160.22    8.30
  14  -9   5  175.05   10.86
  14  -8  -5  168.21    8.19
  14  -8   5  196.25   11.45
  14  -7  -5    7.71    3.84
  14  -7   5   16.10    7.44
  14  -6   5  178.76   11.58
  14  -5   5  166.39   10.58
  14  -4   5   10.82    5.70
  14  -3   5   95.14    7.88
  14  -2   5  234.86   12.96
  14  -1   5   44.17    8.78
  14   0   5   10.74    7.00
  14   1   5   50.85    6.87
  14   2   5    0.17    7.48
  14 -14   6   24.53    7.93
  14 -13   6  109.22    9.15
  14 -12   6   24.36    7.02
  14 -11   6   80.04    8.49
  14 -10   6  113.68    9.16
  14  -9   6   65.39    6.93
  14  -8   6   34.77    6.83
  14  -7   6  114.30    9.12
  14  -6   6   15.70    6.97
  14  -5   6   77.75    8.23
  14  -4   6  137.44    9.65
  14  -3   6   63.64    6.76
  14  -2   6   29.06    7.47
  14  -1   6   86.27    8.99
  14   0   6    4.11    7.86
  14 -11   7   38.73    6.46
  14 -10   7   -9.55    6.14
  14  -9   7   30.37    6.49
  14  -8   7   42.93    6.72
  14  -6   7   27.68    6.12
  14  -5   7   40.50    7.34
  14  -4   7   -8.81    6.31
  14  -3   7   24.48    7.39
  15 -15   0   45.84    7.87
  15 -14   0    4.18    6.99
  15 -13   0  210.06   13.19
  15 -12   0  234.45   11.77
  15 -11   0  120.37   10.00
  15  -9   0  188.33   10.19
  15  -8   0  108.10    9.13
  15  -7   0  109.29    8.00
  15  -6   0  176.34   10.19
  15  -5   0   19.66    6.63
  15  -4   0   97.28    8.82
  15  -1   0    3.98    5.96
 -15   1   0    6.11    5.48
  15   0   0   36.67    7.09
 -15   0   0   27.03    5.96
  15   1   0   13.52    6.54
 -15  -1   0    1.35    6.21
  15   2   0   16.00    5.53
  15   3   0   80.93    7.50
  15   4   0   29.87    6.13
  15 -16   1   41.87    8.10
  15 -15   1    2.02    7.30
  15 -14  -1   94.97    9.78
  15 -14   1  159.26   11.81
  15 -13  -1  102.75    8.63
  15 -13   1  104.94    9.61
  15 -12  -1   83.33    8.07
  15 -12   1  119.58    8.62
  15 -11  -1  244.34   11.96
  15 -11   1  226.67   14.67
  15 -10  -1  159.88   10.81
  15 -10   1  166.47   11.62
  15  -9  -1   47.61    6.81
  15  -9   1   31.02    7.45
  15  -8  -1  111.69    7.82
  15  -8   1  212.83   12.51
  15  -7  -1   89.36    7.20
  15  -7   1  170.81    9.66
  15  -6  -1   65.17    6.55
  15  -6   1   38.90    7.47
  15  -5  -1  141.69    9.24
  15  -5   1  172.74   10.47
  15  -4   1  262.31   12.61
  15  -3  -1   97.94    6.85
 -15   3  -1   55.70    7.10
  15  -1  -1   96.82    8.02
 -15   1  -1   80.31    8.20
  15   0  -1    0.47    5.89
 -15   0   1    4.86    5.37
  15   0   1   19.03    6.76
  15   1  -1   83.02    8.44
  15   1   1   42.45    6.21
  15   2  -1   39.24    9.89
  15   3  -1    7.85    6.32
  15   3   1   17.48    6.17
  15 -17   2    2.78    7.52
  15 -16   2   24.50    8.10
  15 -15   2  153.65   10.20
  15 -14  -2   50.90    7.57
  15 -14   2   60.39    8.87
  15 -13  -2   58.79    7.92
  15 -13   2   77.31    8.49
  15 -12  -2   81.93    7.72
  15 -12   2  145.18   10.84
  15 -11  -2   61.85    7.41
  15 -11   2   27.60    7.89
  15 -10  -2   83.75    8.87
  15 -10   2   65.26    7.39
  15  -9  -2  173.48   10.03
  15  -9   2  189.01   11.33
  15  -8  -2   49.74    6.84
  15  -8   2   46.17    7.08
  15  -7  -2   48.39    6.55
  15  -7   2   69.85    7.88
  15  -6  -2  158.34    8.82
  15  -6   2  177.51    9.93
  15  -5  -2   84.31    6.92
  15  -5   2   76.98    8.18
  15  -4  -2   44.86    6.52
 -15   4  -2   41.38    5.91
  15  -4   2   26.76    7.16
  15  -3  -2   89.06    6.88
  15  -3   2  114.52    7.82
  15  -2  -2   70.61    6.45
 -15   2   2   40.81    6.43
  15  -2   2   74.51    7.81
  15  -1  -2   58.78    6.56
 -15   1   2   37.19    8.87
  15  -1   2   58.95    8.27
  15   0  -2  157.27    9.32
  15   0   2  137.00    9.59
  15   1  -2   45.99    6.37
  15   1   2   33.98    6.32
  15   2   2    3.54    5.34
  15   3   2   11.31    7.30
  15 -18   3  -12.97    7.33
  15 -17   3   36.06    9.14
  15 -16   3   83.35    9.78
  15 -15   3    6.60    7.37
  15 -14  -3  101.25    9.85
  15 -14   3   76.71    9.55
  15 -13  -3  134.24   10.75
  15 -13   3  144.11   11.46
  15 -12  -3   60.21    7.26
  15 -12   3   67.88    8.54
  15 -11  -3   81.67    7.12
  15 -11   3   60.54    7.51
  15 -10  -3   93.32    9.09
  15 -10   3   76.70    8.20
  15  -9  -3   35.88    6.13
  15  -9   3   47.16    6.55
  15  -8  -3  174.47    9.67
  15  -8   3  173.39   10.09
  15  -7  -3  179.71    8.98
  15  -7   3  136.73    9.65
  15  -6  -3   38.77    6.25
  15  -6   3   35.07    6.49
  15  -5  -3   86.26    6.21
  15  -5   3   80.30    7.70
  15  -4  -3   81.52    6.44
  15  -4   3   69.90    8.30
  15  -3  -3   64.14    6.15
  15  -3   3   75.82    9.29
  15  -2  -3  111.19    7.49
  15  -2   3  135.74    9.21
  15  -1  -3  106.76    7.99
  15  -1   3  103.54    9.50
  15   0   3   -2.80    6.76
  15   1   3   99.21    9.34
  15   2   3   42.10    8.62
  15 -16   4   27.54    8.42
  15 -15   4   76.69    8.63
  15 -14  -4    9.72    5.64
  15 -14   4   27.82    8.06
  15 -13  -4   79.53    9.09
  15 -13   4   64.76    9.23
  15 -12  -4  138.36    8.90
  15 -12   4  134.82    9.96
  15 -11  -4   33.39    5.96
  15 -11   4   35.51    7.21
  15 -10  -4   29.71    5.36
  15 -10   4   47.37    8.36
  15  -9  -4  184.12    9.51
  15  -9   4  160.45    9.30
  15  -8  -4   96.95    7.23
  15  -8   4   61.33    7.89
  15  -7  -4   89.08    6.95
  15  -7   4   68.37    8.29
  15  -6  -4  185.74    9.29
  15  -6   4  122.61    9.70
  15  -5  -4   32.11    5.45
  15  -5   4   53.81    7.87
  15  -4  -4    8.72    4.27
  15  -4   4   23.21    6.49
  15  -3   4  126.64    9.27
  15  -2   4   59.13    8.79
  15  -1   4    7.39    6.50
  15   0   4   69.89    7.17
  15   1   4   25.50    7.26
  15   2   4   23.56    7.72
  15 -15   5   -0.32    7.37
  15 -14   5   59.73    9.20
  15 -13   5   39.92    6.63
  15 -12   5   21.19    7.42
  15 -11   5  108.57    9.57
  15 -10   5  114.18    8.74
  15  -9   5   45.10    8.86
  15  -8   5   61.95    7.39
  15  -7   5   59.61    8.17
  15  -6   5   33.48    7.59
  15  -5   5  142.98   10.19
  15  -4   5   83.43    7.30
  15  -3   5   44.71    8.08
  15  -2   5   49.04    7.97
  15  -1   5   55.94    7.37
  15   0   5    1.52    6.55
  15 -13   6   41.63    7.85
  15 -12   6   84.79    8.04
  15 -11   6    7.45    6.21
  15 -10   6   -5.68    6.98
  15  -9   6   84.63    9.14
  15  -8   6   32.28    7.52
  15  -7   6   67.74    8.36
  15  -6   6  106.08    9.09
  15  -5   6    0.77    7.10
  15  -4   6   10.07    6.04
  15  -3   6   58.10    8.16
  15  -2   6   48.91    6.98
  16 -17   0   24.65    8.15
  16 -16   0   23.63    7.14
  16 -15   0   -0.45    6.89
  16 -14   0  124.61   11.04
  16 -13   0   18.47    7.03
  16 -12   0   52.89    8.07
  16 -11   0  110.29   10.04
  16 -10   0  127.55    8.32
  16  -9   0   13.35    5.44
  16  -8   0  136.68   10.07
  16  -7   0    3.91    6.11
  16  -6   0  120.98    7.73
  16  -5   0  123.56    9.31
  16  -4   0   59.35    7.35
  16  -3   0    2.98    6.94
 -16   3   0   13.13    6.16
  16  -1   0   -2.49    6.18
 -16   1   0   25.40    4.99
  16   0   0   26.56    6.68
  16   1   0   22.03    7.11
  16   2   0   14.99    7.35
  16 -18   1   17.35    7.81
  16 -17   1   -4.59    7.22
  16 -16  -1   40.75    7.81
  16 -16   1   40.66    8.53
  16 -15  -1   54.37    8.65
  16 -15   1   72.17    8.81
  16 -14  -1   -9.28    6.56
  16 -14   1    7.61    5.72
  16 -13  -1   78.69    9.19
  16 -13   1  142.13    9.84
  16 -12  -1  151.39    9.64
  16 -11  -1   26.29    7.38
  16 -11   1    7.35    6.82
  16 -10  -1  102.34    8.83
  16 -10   1  109.32    9.19
  16  -9  -1  110.80    8.19
  16  -9   1  174.90   10.71
  16  -8  -1   19.77    6.58
  16  -8   1   23.75    6.59
  16  -7  -1  121.43    8.24
  16  -7   1  141.19    9.73
  16  -6  -1   84.23    8.15
  16  -6   1   92.58    8.45
  16  -5  -1   12.45    5.02
  16  -5   1   29.41    6.17
  16  -4   1   83.22    8.29
  16  -3  -1   91.48    7.74
  16  -3   1   92.51    9.02
  16  -2  -1   -0.72    5.84
 -16   2   1    8.97    5.15
  16  -2   1   19.95    5.50
  16  -1  -1   42.98    6.17
  16   0  -1   45.30    7.32
  16   1  -1    5.07    6.58
  16   1   1   32.20    7.27
  16   2  -1   55.81    6.44
  16   2   1    7.99    7.45
  16 -18   2   22.68    8.40
  16 -17   2   52.38    9.03
  16 -16  -2   18.21    6.88
  16 -16   2   34.59    8.63
  16 -15  -2   32.46    7.68
  16 -15   2   55.16    9.90
  16 -14  -2  104.57    9.07
  16 -14   2  137.41   10.34
  16 -13  -2   55.49    8.14
  16 -13   2   42.95    8.24
  16 -12  -2   44.06    8.09
  16 -12   2   49.88    8.29
  16 -11  -2  158.80   11.03
  16 -11   2  150.63    9.78
  16 -10  -2   31.85    7.06
  16 -10   2   22.13    7.01
  16  -9  -2  145.75    9.12
  16  -9   2  161.10    9.53
  16  -8  -2  263.55   11.79
  16  -8   2  288.49   14.20
  16  -7  -2  152.11    9.41
  16  -7   2  138.15    9.40
  16  -6  -2   19.85    5.66
  16  -6   2   37.96    6.21
  16  -5  -2  149.04    9.48
  16  -5   2  142.44    9.62
  16  -4  -2   22.30    5.71
  16  -4   2   54.95    7.70
  16  -3  -2   52.52    6.51
  16  -3   2   39.98    7.96
  16  -2  -2  110.62    9.03
  16  -2   2  142.28   10.34
  16  -1  -2   40.51    7.13
  16  -1   2   40.51    7.79
  16   0  -2   12.97    5.73
  16   0   2   -5.23    7.89
  16   1   2   66.68    8.72
  16   2   2   26.93    7.74
  16 -17   3   12.43    7.94
  16 -16  -3   51.40    8.00
  16 -16   3   63.03    9.69
  16 -15  -3   94.89   12.41
  16 -15   3   60.27    8.78
  16 -14  -3    3.34    6.13
  16 -14   3   25.35    7.37
  16 -13  -3   65.88    7.34
  16 -13   3   38.43    8.02
  16 -12  -3   67.80    7.64
  16 -12   3   70.32    9.00
  16 -11  -3   21.27    6.38
  16 -11   3    8.80    7.34
  16 -10  -3  227.15   11.94
  16 -10   3  186.42   12.15
  16  -9  -3  149.69    8.61
  16  -9   3  137.43   10.17
  16  -8  -3   12.26    5.31
  16  -8   3   -1.78    5.43
  16  -7  -3  153.54    8.75
  16  -7   3  134.69   10.18
  16  -6  -3  321.36   29.51
  16  -6   3  202.76   13.88
  16  -5  -3   10.46    5.30
  16  -5   3    6.69    7.14
  16  -4  -3   64.26    6.29
  16  -4   3   76.26    8.32
  16  -3  -3   87.72    7.31
  16  -3   3   38.33    7.15
  16  -2   3   -6.00    7.19
  16  -1   3   70.53    8.68
  16   0   3   89.64   10.01
  16   1   3   -0.64    5.98
  16 -16   4   20.41    8.02
  16 -15   4    9.48    7.47
  16 -14   4   61.15    9.80
  16 -13   4   44.03    8.38
  16 -12  -4   41.33    6.71
  16 -12   4   35.50    8.85
  16 -11  -4   83.02    7.84
  16 -11   4  115.65    9.75
  16 -10  -4   68.34    6.00
  16 -10   4   59.02    8.43
  16  -9  -4   45.11    5.36
  16  -9   4   46.80    7.06
  16  -8  -4  175.72    9.71
  16  -8   4  120.34   10.45
  16  -7   4   74.95    8.83
  16  -6   4   68.45    8.59
  16  -5   4  106.04    9.34
  16  -4   4   16.33    7.75
  16  -3   4   30.44    7.42
  16  -2   4   62.99    7.60
  16  -1   4   32.51    7.84
  16   0   4    5.88    7.47
  16 -14   5   17.15    7.65
  16 -13   5   89.15    8.50
  16 -12   5   56.13    8.29
  16 -11   5  -10.55    6.99
  16 -10   5    8.33    5.60
  16  -9   5   75.42    8.22
  16  -8   5    4.18    7.63
  16  -7   5   59.49    7.97
  16  -6   5   16.20    7.15
  16  -5   5    1.65    6.07
  16  -4   5   41.71    7.51
  16  -3   5  104.65    9.49
  16  -2   5   -1.07    5.70
  16 -11   6   42.52    7.56
  16 -10   6   25.21    7.55
  16  -9   6   27.26    7.19
  16  -8   6   72.15    8.33
  16  -7   6   11.87    6.72
  16  -6   6   51.42    7.26
  16  -5   6   32.10    8.23
  17 -17   0   -3.10    5.83
  17 -16   0   31.51    7.73
  17 -15   0   34.20    7.74
  17 -14   0   21.35    7.84
  17 -13   0   75.99    8.88
  17 -12   0   29.46    7.26
  17 -11   0   13.68    5.82
  17 -10   0   75.92    8.34
  17  -9   0   79.67    8.61
  17  -8   0   77.70    8.56
  17  -7   0   73.66    7.00
  17  -6   0    9.45    7.07
  17  -5   0   42.08    7.23
  17  -4   0   72.74    7.50
  17  -3   0   29.40    6.80
  17  -2   0   25.36    7.29
  17  -1   0   40.60    7.09
  17   0   0   -1.97    5.31
  17 -17  -1   38.10    7.81
  17 -17   1   35.41    8.29
  17 -16  -1   22.00    7.01
  17 -16   1   24.05    7.81
  17 -15  -1   11.37    7.32
  17 -15   1   93.02   23.25
  17 -14  -1   43.63    7.65
  17 -14   1   77.82    8.50
  17 -13  -1   10.86    6.77
  17 -13   1    7.27    7.47
  17 -12  -1   76.34    8.76
  17 -12   1   48.24    8.13
  17 -11  -1   91.90    8.98
  17 -11   1   74.35    8.15
  17 -10  -1   19.71    6.75
  17 -10   1   34.31    5.88
  17  -9  -1   92.73    7.86
  17  -9   1   97.77    8.51
  17  -8  -1   93.04    8.02
  17  -8   1  100.12    8.50
  17  -7  -1   24.06    5.85
  17  -7   1   37.59    7.28
  17  -6  -1  108.52    8.83
  17  -6   1   79.35    8.54
  17  -5  -1   71.03    7.20
  17  -5   1   56.99    6.10
  17  -4  -1   13.48    6.09
  17  -4   1   12.29    5.61
  17  -3  -1   48.58    6.87
  17  -3   1   68.82    8.50
  17  -2  -1   53.61    9.17
  17  -2   1   60.59    9.01
  17  -1  -1    9.69    6.36
  17  -1   1   29.87    7.37
  17   0  -1   16.40    6.19
  17   0   1   34.63    7.87
  17 -17  -2   27.17    7.34
  17 -17   2   23.89    8.24
  17 -16  -2   27.72    7.78
  17 -16   2   59.78    7.93
  17 -15  -2   24.94    6.50
  17 -15   2   15.07    7.54
  17 -14  -2   23.88    7.83
  17 -14   2    7.68    7.34
  17 -13  -2  126.77    9.79
  17 -13   2   73.74    9.27
  17 -12  -2   19.40    6.88
  17 -12   2   39.78    6.21
  17 -11  -2  111.02    8.35
  17 -11   2  121.53    9.16
  17 -10  -2  149.72    9.20
  17 -10   2  163.73   11.39
  17  -9  -2   19.44    6.03
  17  -9   2   41.86    7.68
  17  -8  -2   41.85    6.31
  17  -8   2   43.90    5.99
  17  -7  -2  168.39    9.65
  17  -7   2  166.06   11.09
  17  -6  -2   97.76    7.77
  17  -6   2  137.54    9.99
  17  -5  -2   24.23    6.00
  17  -5   2   20.46    7.75
  17  -4  -2  111.67    7.78
  17  -4   2  106.90    8.41
  17  -3  -2   14.35    5.78
  17  -3   2   15.89    7.33
  17  -2  -2   16.75    6.24
  17  -2   2   19.19    7.64
  17  -1   2   66.56    8.59
  17   0   2   37.36    7.76
  17 -16  -3    5.46    6.01
  17 -16   3   21.27    7.75
  17 -15  -3   30.97    7.80
  17 -14  -3   45.01    8.11
  17 -14   3   43.23    9.60
  17 -13  -3  -12.66    5.65
  17 -13   3   14.08    7.86
  17 -12  -3   86.48    9.28
  17 -12   3  115.86    9.97
  17 -11  -3   71.89    7.73
  17 -11   3   80.49    8.85
  17 -10  -3   31.49    6.18
  17 -10   3   50.66    7.04
  17  -9  -3  131.54    9.02
  17  -9   3  136.40   10.17
  17  -8  -3  141.55    8.18
  17  -8   3   91.24    7.59
  17  -7  -3   17.54    5.46
  17  -7   3   44.56    8.56
  17  -6  -3   61.90    6.13
  17  -6   3   83.02    9.16
  17  -5   3  107.53    8.60
  17  -4   3   25.00    5.66
  17  -3   3   29.11    7.60
  17  -2   3   68.89    8.28
  17  -1   3   34.99    8.02
  17 -15   4    7.45    6.86
  17 -14   4   27.47    7.29
  17 -13   4   47.02    8.81
  17 -12   4   17.09    7.55
  17 -11   4   39.22    8.13
  17 -10   4   70.96    8.69
  17  -9   4    0.52    7.61
  17  -8   4    1.09    7.46
  17  -7   4   48.60    8.56
  17  -6   4   32.53    7.90
  17  -5   4   23.09    6.76
  17  -4   4   59.50    8.57
  17  -3   4   14.39    7.89
  17  -2   4   19.08    6.21
  17 -12   5   41.21    8.00
  17 -11   5   41.19    7.98
  17 -10   5   17.25    6.83
  17  -9   5   20.28    7.41
  17  -8   5   20.45    6.86
  17  -7   5    5.50    6.88
  17  -6   5   48.62    6.70
  17  -5   5   18.52    7.43
  18 -16   0   -6.97    7.58
  18 -15   0   59.32    8.16
  18 -14   0   22.40    7.27
  18 -13   0   32.24    7.30
  18 -12   0   41.54    7.81
  18 -11   0   53.57    7.97
  18 -10   0    6.41    6.20
  18  -9   0   75.72    8.34
  18  -8   0   10.97    7.32
  18  -7   0   17.61    7.06
  18  -6   0   81.29    7.89
  18  -5   0   37.33    7.56
  18  -4   0   30.55    7.16
  18  -3   0   79.73    7.83
  18  -2   0    0.35    5.28
  18 -16  -1   19.74    7.48
  18 -16   1   40.97    7.82
  18 -15  -1   21.28    7.70
  18 -15   1   25.54    7.40
  18 -14  -1   67.31    8.90
  18 -14   1   37.35    8.54
  18 -13  -1   39.20    7.37
  18 -13   1   37.44    7.96
  18 -12  -1    1.99    6.41
  18 -12   1   18.16    6.83
  18 -11  -1   57.11    7.74
  18 -11   1   38.54    6.51
  18 -10  -1   86.39    9.42
  18 -10   1   51.25    7.75
  18  -9  -1   11.30    5.49
  18  -9   1    6.06    5.62
  18  -8  -1   81.52    8.34
  18  -8   1   49.89    7.33
  18  -7   1   42.53    7.66
  18  -6  -1   10.74    6.54
  18  -6   1   16.74    7.02
  18  -5  -1   51.34    5.70
  18  -5   1   25.27    7.15
  18  -4  -1   65.08    7.19
  18  -4   1   49.74    8.28
  18  -3  -1   19.46    6.74
  18  -3   1   25.97    7.13
  18  -2  -1   39.98    6.11
  18  -2   1   47.25    8.35
  18 -16  -2   14.66    6.94
  18 -16   2   23.06    8.07
  18 -15  -2   37.64    7.12
  18 -15   2   32.64    8.40
  18 -14  -2    2.37    7.52
  18 -14   2   16.85    7.61
  18 -13  -2   19.49    7.18
  18 -13   2   33.45    7.25
  18 -12  -2  139.70    9.96
  18 -12   2  102.26    9.29
  18 -11  -2   19.08    6.38
  18 -11   2   18.24    7.76
  18 -10  -2   36.34    7.08
  18 -10   2   31.16    6.24
  18  -9  -2   75.14    7.35
  18  -9   2   71.09    8.37
  18  -8  -2   34.23    6.80
  18  -8   2   37.11    6.20
  18  -7  -2    9.40    6.02
  18  -7   2   10.73    7.19
  18  -6  -2  127.73    9.35
  18  -6   2   95.13    9.38
  18  -5  -2   33.06    6.48
  18  -5   2    3.93    7.27
  18  -4   2   17.49    6.18
  18  -3   2   27.74    6.33
  18  -2   2   22.57    7.38
  18 -15   3    7.14    8.13
  18 -14   3   46.84    7.55
  18 -13   3   63.33   10.74
  18 -12   3    3.16    7.97
  18 -11   3   82.85    9.58
  18 -10   3   31.50    5.92
  18  -9   3   10.22    7.19
  18  -8   3   33.07    7.76
  18  -7   3   82.29    9.22
  18  -6   3    8.62    5.67
  18  -5   3   66.89    8.65
  18  -4   3   38.81    6.67
  18  -3   3    1.21    7.50
  18 -13   4    7.56    7.08
  18 -12   4   78.86    8.61
  18 -11   4   22.00    7.27
  18 -10   4    4.03    7.46
  18  -9   4   22.49    7.94
  18  -8   4   13.71    6.18
  18  -7   4   27.29    7.61
  18  -6   4   69.89    8.57
  18  -5   4    9.13    7.39
  19 -15   0   25.94    7.17
  19 -14   0   40.73    8.10
  19 -13   0   20.10    5.98
  19 -12   0   10.17    6.19
  19 -11   0   73.23    8.84
  19 -10   0   27.34    6.12
  19  -9   0   50.30    7.68
  19  -8   0   73.13    8.46
  19  -7   0    9.46    7.19
  19  -6   0    5.22    6.66
  19  -5   0   56.51    7.36
  19  -4   0   12.62    6.98
  19 -15  -1   30.94    7.30
  19 -15   1   45.37    8.28
  19 -14  -1    7.72    6.95
  19 -14   1   15.99    7.16
  19 -13  -1   51.79    7.81
  19 -13   1   28.20    6.85
  19 -12  -1   27.89    7.37
  19 -12   1   37.98    8.16
  19 -11  -1    4.49    6.22
  19 -11   1    5.42    7.82
  19 -10  -1   42.52    7.38
  19 -10   1   41.08    7.39
  19  -9  -1   46.42    6.93
  19  -9   1   74.62    8.80
  19  -8  -1   15.77    6.30
  19  -8   1    7.85    6.12
  19  -7  -1   37.36    6.61
  19  -7   1   28.72    7.85
  19  -6  -1   50.23    7.04
  19  -6   1   26.55    6.92
  19  -5  -1   32.74    6.85
  19  -5   1   15.35    6.88
  19  -4  -1    4.20    5.37
  19  -4   1   27.57    5.68
  19 -14  -2   30.28    7.37
  19 -14   2   17.52    6.72
  19 -13  -2   18.21    8.86
  19 -13   2   24.36    7.97
  19 -12  -2   16.90    7.17
  19 -12   2   17.86    8.16
  19 -11  -2   43.50    7.30
  19 -11   2   28.78    7.10
  19 -10  -2  -11.81    5.82
  19 -10   2   13.18    5.72
  19  -9  -2    7.70    6.16
  19  -9   2    5.00    7.02
  19  -8  -2   49.32    7.47
  19  -8   2   42.56    6.85
  19  -7   2    7.44    7.22
  19  -6   2    9.88    6.15
  19  -5   2   39.98    7.92
  19 -12   3   35.46    8.09
  19 -11   3   -9.88    7.09
  19 -10   3   25.45    6.02
  19  -9   3   12.79    6.09
  19  -8   3    8.98    6.85
  19  -7   3   32.77    7.24
  20 -12   0    2.85    6.82
  20 -11   0   25.48    6.09
  20 -10   0   88.44    9.11
  20  -9   0   39.60    6.13
  20  -8   0    7.41    6.74
  20 -12  -1   29.33    7.30
  20 -12   1   43.02    7.59
  20 -11  -1   42.10    7.81
  20 -11   1   25.51    8.15
  20 -10  -1   14.09    6.37
  20 -10   1    2.28    5.53
  20  -9  -1   37.42    5.77
  20  -9   1   30.23    7.38
   0   0   0    0.00    0.00
;
_shelx_hkl_checksum     62933
_shelx_res_file
;
TITL et21a in P31c
CELL 0.71073 15.2771 15.2771 7.8708 90 90 120
ZERR 2 0.0022 0.0022 0.0016 0 0 0
LATT -1
SYMM -Y,+X-Y,+Z
SYMM +Y-X,-X,+Z
SYMM +Y,+X,0.5+Z
SYMM -Y+X,-Y,0.5+Z
SYMM -X,-X+Y,0.5+Z
SFAC C H O Se Tm
UNIT 60 78 6 6 1.99998
SADI O1 C7A C10A O1
SADI O1 C7B C10B O1
SADI C7A C8A C8A C9A C9A C10A
SADI C7B C8B C8B C9B C9B C10B
EADP C7A C7B
EADP C8A C8B
EADP C9A C9B
EADP C10A C10B
L.S. 90
PLAN  20
SIZE 0.1 0.2 0.4
TEMP -153.15
BOND $H
MORE -1
CONF
FMAP 2
ACTA 50.5
MERG 2
TWIN -1 0 0 0 -1 0 0 0 1 2
REM <HKL>C:/Users/Esther/Desktop/TmSe/et21a.hkl</HKL>
WGHT    0.000000    8.380000
EXTI    0.008936
BASF   0.34666
FVAR       0.34793   0.78534
TM1   5    0.666667    0.333333    0.085794    10.33333    0.03854    0.03854 =
         0.02064    0.00000    0.00000    0.01927
SE1   4    0.639907    0.467848   -0.112603    11.00000    0.05478    0.05512 =
         0.03161    0.00964   -0.00153    0.03106
O1    3    0.772693    0.456227    0.282236    11.00000    0.03617    0.04092 =
         0.02427    0.00112    0.00667    0.01960
C1    1    0.730862    0.597874   -0.011016    11.00000    0.05383    0.04543 =
         0.02766    0.01656    0.00544    0.03082
C2    1    0.695064    0.650958    0.081245    11.00000    0.06965    0.05621 =
         0.05235    0.01910    0.03556    0.04069
AFIX  43
H2    2    0.624740    0.622171    0.102256    11.00000   -1.20000
AFIX   0
C3    1    0.762932    0.746296    0.142313    11.00000    0.12803    0.07186 =
         0.04174    0.01208    0.01615    0.07667
AFIX  43
H3    2    0.737690    0.782946    0.202497    11.00000   -1.20000
AFIX   0
C4    1    0.865635    0.789883    0.118977    11.00000    0.06571    0.04535 =
         0.05378   -0.00700   -0.00531    0.01341
AFIX  43
H4    2    0.910710    0.854481    0.165479    11.00000   -1.20000
AFIX   0
C5    1    0.902057    0.737522    0.026066    11.00000    0.06148    0.04523 =
         0.06862    0.00556    0.01171    0.03317
AFIX  43
H5    2    0.972516    0.766932    0.005735    11.00000   -1.20000
AFIX   0
C6    1    0.834150    0.640652   -0.037914    11.00000    0.04501    0.05299 =
         0.04283   -0.00153   -0.00948    0.01580
AFIX  43
H6    2    0.859134    0.604349   -0.099837    11.00000   -1.20000
AFIX   0
PART 1  21
C7A   1    0.741839    0.503358    0.406070    21.00000    0.05941    0.04775 =
         0.01415    0.01048    0.00595    0.01970
AFIX  23
H7AA  2    0.699187    0.453433    0.493244    21.00000   -1.20000
H7BA  2    0.701694    0.530154    0.351378    21.00000   -1.20000
AFIX   0
C8A   1    0.833548    0.587157    0.486694    21.00000    0.06393    0.06167 =
         0.03774   -0.01726   -0.00315    0.01556
AFIX  23
H8AA  2    0.821806    0.594562    0.608215    21.00000   -1.20000
H8BA  2    0.855560    0.652106    0.427624    21.00000   -1.20000
AFIX   0
C9A   1    0.908679    0.552873    0.465419    21.00000    0.04002    0.04316 =
         0.02630    0.01055    0.00126    0.00408
AFIX  23
H9AA  2    0.900943    0.503413    0.553855    21.00000   -1.20000
H9BA  2    0.978892    0.610378    0.466612    21.00000   -1.20000
AFIX   0
C10A  1    0.879114    0.504786    0.292997    21.00000    0.05329    0.06048 =
         0.03004    0.00300   -0.00129    0.03400
AFIX  23
H0AA  2    0.910440    0.556809    0.203178    21.00000   -1.20000
H0BA  2    0.902067    0.455054    0.278236    21.00000   -1.20000
AFIX   0
PART 2 -21
C7B   1    0.743222    0.484443    0.454398   -21.00000    0.05941    0.04775 =
         0.01415    0.01048    0.00595    0.01970
AFIX  23
H7AB  2    0.707725    0.523102    0.437874   -21.00000   -1.20000
H7BB  2    0.700979    0.423937    0.524647   -21.00000   -1.20000
AFIX   0
C8B   1    0.849800    0.550755    0.531972   -21.00000    0.06393    0.06167 =
         0.03774   -0.01726   -0.00315    0.01556
AFIX  23
H8AB  2    0.852146    0.607459    0.596688   -21.00000   -1.20000
H8BB  2    0.865503    0.509947    0.610734   -21.00000   -1.20000
AFIX   0
C9B   1    0.928180    0.592257    0.385972   -21.00000    0.04002    0.04316 =
         0.02630    0.01055    0.00126    0.00408
AFIX  23
H9AB  2    0.996076    0.609440    0.427644   -21.00000   -1.20000
H9BB  2    0.932015    0.653324    0.334998   -21.00000   -1.20000
AFIX   0
C10B  1    0.888404    0.504820    0.255158   -21.00000    0.05329    0.06048 =
         0.03004    0.00300   -0.00129    0.03400
AFIX  23
H0AB  2    0.912189    0.456779    0.281423   -21.00000   -1.20000
H0BB  2    0.908354    0.530397    0.137773   -21.00000   -1.20000
AFIX   0
HKLF 4
REM  et21a in P31c
REM R1 =  0.0381 for    2053 Fo > 4sig(Fo)  and  0.0416 for all    2151 data
REM    127 parameters refined using      9 restraints
END
WGHT      0.0000      8.3730
REM Highest difference peak  0.765,  deepest hole -1.434,  1-sigma level  0.114
Q1    1   0.7055  0.4197  0.0878  11.00000  0.05    0.76
Q2    1   0.6667  0.3333  0.6983  10.33333  0.05    0.68
Q3    1   0.6367  0.4280 -0.0784  11.00000  0.05    0.48
Q4    1   0.7247  0.5060 -0.1197  11.00000  0.05    0.47
Q5    1   0.6266  0.2499  0.0810  11.00000  0.05    0.44
Q6    1   0.6667  0.3333 -0.1086  10.33333  0.05    0.42
Q7    1   0.8106  0.4589  0.5827  11.00000  0.05    0.42
Q8    1   0.6667  0.3333  0.4920  10.33333  0.05    0.42
Q9    1   0.8014  0.4952 -0.2033  11.00000  0.05    0.42
Q10   1   0.7669  0.5795  0.2643  11.00000  0.05    0.41
Q11   1   0.7014  0.4062  0.2074  11.00000  0.05    0.40
Q12   1   0.8117  0.5070 -0.0824  11.00000  0.05    0.40
Q13   1   0.6335  0.3608 -0.0418  11.00000  0.05    0.40
Q14   1   0.7897  0.4354  0.2378  11.00000  0.05    0.39
Q15   1   0.6806  0.4549  0.0123  11.00000  0.05    0.39
Q16   1   0.7021  0.4028 -0.0354  11.00000  0.05    0.38
Q17   1   0.7835  0.4335  0.7086  11.00000  0.05    0.38
Q18   1   0.6827  0.5511  0.3337  11.00000  0.05    0.38
Q19   1   0.6427  0.4564  0.5916  11.00000  0.05    0.38
Q20   1   0.7111  0.6030  0.3944  11.00000  0.05    0.38
;
_shelx_res_checksum     93177
_shelxl_version_number     '2013-4'
data_global
_journal_date_recd_electronic     2014-10-21
_journal_date_accepted     2014-10-28
_journal_name_full     'Acta Crystallographica, Section E'
_journal_year     2014
_journal_volume     70
_journal_issue     11
_journal_page_first     m389
_journal_page_last     m389
_journal_paper_category     HM
_journal_paper_doi     10.1107/S1600536814023733
_journal_coeditor_code     SU5009
_publ_contact_author_name     'Risto S. Laitinen '
_publ_contact_author_address
;
Department of Chemistry
PO Box 3000
FI-90014 University of Oulu
Finland
;
_publ_contact_author_email     risto.laitinen@oulu.fi
_publ_contact_author_phone     '358 029448 1611'
_publ_section_title
;\
Crystal structure of
tris(phenylselenolato-\k<i>Se</i>)tris(tetrahydrofuran-\k<i>O</i>)\
thulium(III)
;
_publ_section_title_footnote     .
loop_
    _publ_author_name
    _publ_author_address
    'Takaluoma, Esther M.'
;
Department of Chemistry
PO Box 3000
FI-90014 University of Oulu
Finland
;
    'Oilunkaniemi, Raija'
;
Department of Chemistry
PO Box 3000
FI-90014 University of Oulu
Finland
;
    'Lehmann, Christian W.'
;
Max-Planck-Institut f\"ur Kohlenforschung
Kaiser-Wilhelm-Platz 1,
D-45470 M\"ulheim an der Ruhr
Germany
;
    'Laitinen, Risto S.'
;
Department of Chemistry
PO Box 3000
FI-90014 University of Oulu
Finland
;
