# Supplementary material for: Crystal structure of tris­(phenyl­seleno­lato-κSe)tris­(tetra­hydro­furan-κO)thulium(III)
Source: Acta Crystallogr Sect E Struct Rep Online. 2014 Oct 31;70(Pt 11):m389. doi: 10.1107/S1600536814023733 (PMC4257276; doi:10.1107/S1600536814023733)
Supplement: Supplementary file 2 [file e-70-0m389-Isup2.hkl]

#
# h,k,l, Fc-squared, Fo-squared, sigma(Fo-squared), status flag
#
data_I
_shelx_title ' et21a in P31c'
_shelx_refln_list_code          4
_shelx_F_calc_maximum      174.53
_exptl_crystal_F_000       828.00
_reflns_d_resolution_high  0.7553

loop_
 _space_group_symop_operation_xyz
 'x, y, z'
 '-y, x-y, z'
 '-x+y, -x, z'
 'y, x, z+1/2'
 'x-y, -y, z+1/2'
 '-x, -x+y, z+1/2'

_cell_length_a    15.2771
_cell_length_b    15.2771
_cell_length_c     7.8708
_cell_angle_alpha  90.000
_cell_angle_beta   90.000
_cell_angle_gamma 120.000

_shelx_F_squared_multiplier     1.000

loop_
 _refln_index_h
 _refln_index_k
 _refln_index_l
 _refln_F_squared_calc
 _refln_F_squared_meas
 _refln_F_squared_sigma
 _refln_observed_status
  -1   4  -9        975.53        386.00        36.34 o
   0   4  -9        845.58        662.54        46.01 o
   0   2  -8        650.85        640.54        37.98 o
   1   2  -8        619.35        921.27        44.92 o
  -1   3  -8        502.88        422.71        29.53 o
   0   3  -8       4549.07       4365.88       166.88 o
   1   3  -8       2251.85       1974.06        77.81 o
   2   3  -8       1568.75       1317.72        76.11 o
  -1   4  -8       1932.15       1610.68        52.62 o
   0   4  -8        744.82        554.98        45.02 o
   1   4  -8       2906.63       2505.66        93.51 o
   2   4  -8        683.40        532.95        25.00 o
   3   4  -8        621.15        467.90        24.80 o
   4   4  -8       2318.51       1597.50        78.70 o
  -2   5  -8       1081.68        814.24        34.98 o
  -1   5  -8       2331.89       1751.67       123.90 o
   0   5  -8        629.76        538.33       118.75 o
   1   5  -8        460.14        380.88        19.76 o
   2   5  -8        954.91        732.37        51.41 o
   3   5  -8        502.25        405.31        26.14 o
  -3   6  -8       2519.94       2031.69        87.31 o
  -2   6  -8        621.83        475.33        40.45 o
  -1   6  -8        257.08        181.93        35.05 o
   0   6  -8        547.55        368.71        39.62 o
   1   6  -8        381.29        274.13        20.67 o
   2   6  -8        873.87        624.20        37.24 o
   3   6  -8       1634.12        869.30        52.89 o
   1   7  -8        612.55        425.33        30.27 o
   2   7  -8        191.83        119.75        29.26 o
   0   2  -7       1628.24       1524.15        51.01 o
   1   2  -7       4267.73       4246.21       105.63 o
  -1   3  -7       4928.33       6096.70      1750.11 o
   0   3  -7        676.45        658.29        30.20 o
   1   3  -7       4019.94       4047.15        90.51 o
   2   3  -7       5066.99       4996.13       122.41 o
  -1   4  -7       5933.62       5955.78       211.41 o
   0   4  -7       5119.36       5034.36       184.77 o
   1   4  -7        350.12        320.13        17.50 o
   2   4  -7       2159.81       2124.75        62.01 o
   3   4  -7       2720.17       2401.61        66.68 o
  -2   5  -7       6543.52       6228.11       215.20 o
  -1   5  -7        268.97        212.99        23.22 o
   0   5  -7       1486.53       1392.89        69.20 o
   1   5  -7       1518.99       1428.03       120.69 o
   2   5  -7        740.53        643.93        53.11 o
   3   5  -7       2229.83       1912.79        57.06 o
   4   5  -7       2597.88       2084.29       133.04 o
  -2   6  -7       3436.20       3299.32        89.01 o
  -1   6  -7       1220.85       1129.33        30.80 o
   0   6  -7         50.09         32.86        14.79 o
   1   6  -7        776.40        685.18        50.43 o
   2   6  -7       1558.00       1216.90       176.00 o
   3   6  -7        945.79        627.56        33.68 o
   4   6  -7       2462.10       1930.12       103.08 o
  -3   7  -7       2029.80       1703.85        55.56 o
  -2   7  -7        753.30        609.94        33.29 o
  -1   7  -7        945.16        932.53        73.63 o
   0   7  -7        661.98        531.31        55.22 o
   1   7  -7        446.40        387.20        26.20 o
   2   7  -7       1237.35       1075.92        57.41 o
   3   7  -7        984.54        702.54        59.77 o
  -3   8  -7       1727.26       1340.23        65.98 o
  -2   8  -7        889.22        702.24        45.00 o
  -1   8  -7        334.77        277.56        18.85 o
   0   8  -7        382.48        393.89        34.15 o
   1   8  -7       1087.35        841.50        49.69 o
   2   8  -7         45.06         52.71        32.06 o
  -3   9  -7        756.36        638.54        25.90 o
  -2   9  -7       1313.81       1185.22        50.21 o
  -1   9  -7       1305.49       1169.58        56.67 o
   0   9  -7        419.02        255.74        34.64 o
   1   9  -7        968.09        804.96        58.11 o
  -4  10  -7       2541.88       2135.15        73.77 o
  -3  10  -7       1136.28        940.04        45.22 o
  -2  10  -7         39.82         -8.76        26.52 o
  -1  10  -7       1044.74        722.63        45.79 o
   0  10  -7       2388.88       1088.40        70.16 o
  -4  11  -7        229.97        161.99        25.29 o
  -3  11  -7       1546.41       1024.99        52.22 o
  -2  11  -7       1587.50        954.51        57.44 o
   0   1  -6       3577.18       4147.54       573.96 o
   1   1  -6       7357.96       7206.04       245.28 o
  -1   2  -6       8755.41       7887.33       277.81 o
   0   2  -6        909.93        913.20        26.84 o
   1   2  -6       1584.90       1560.58        38.17 o
   2   2  -6       5152.83       4907.28       172.80 o
  -1   3  -6       2822.36       2805.84        77.87 o
   0   3  -6       4158.42       4406.38       107.84 o
   1   3  -6       1454.33       1451.54        36.00 o
   2   3  -6       1307.48       1257.93        36.38 o
   3   3  -6       4004.73       4145.00       162.69 o
  -2   4  -6       9341.05       9741.15       332.13 o
  -1   4  -6       2069.83       2122.40        50.13 o
   0   4  -6       1273.38       1359.48        41.31 o
   1   4  -6       2950.56       2925.68       112.84 o
   2   4  -6       1576.03       1526.94        51.29 o
   3   4  -6        740.59        823.43        44.99 o
   4   4  -6       4487.10       4528.68       160.35 o
  -2   5  -6       2398.57       2462.01        69.07 o
  -1   5  -6       5043.21       5169.00       156.69 o
   0   5  -6       1520.75       1466.34        36.36 o
   1   5  -6       1728.36       1727.15        68.08 o
   2   5  -6       5093.77       4973.99       236.77 o
   3   5  -6       2529.64       2416.87       193.19 o
   4   5  -6        813.60        827.32        58.98 o
   5   5  -6       2644.00       2360.79        97.85 o
  -3   6  -6       6854.14       6753.75       235.90 o
  -2   6  -6       1154.19       1133.36        33.13 o
  -1   6  -6       2395.39       2580.68        84.30 o
   1   6  -6       2433.36       2425.88        65.08 o
   2   6  -6        527.35        531.61        38.36 o
   3   6  -6       2687.13       2343.45       183.11 o
   4   6  -6       1045.82        921.44        61.90 o
   5   6  -6        462.34        372.74        32.96 o
  -3   7  -6       1145.06       1167.92        31.84 o
  -2   7  -6       5073.14       4904.42       136.40 o
  -1   7  -6       1569.53       1552.39       109.12 o
   0   7  -6       1833.88       1706.19        80.80 o
   1   7  -6       3108.93       2947.97       131.66 o
   2   7  -6       1346.67       1208.40        45.91 o
   3   7  -6        873.11        816.15        54.35 o
   4   7  -6       1588.17       1139.61        71.55 o
  -4   8  -6       2675.56       2580.83       118.03 o
  -3   8  -6       1695.36       1693.33        97.67 o
  -2   8  -6        908.01        918.33        39.48 o
  -1   8  -6       3079.73       3013.22       137.49 o
   0   8  -6        491.21        479.94        31.44 o
   1   8  -6        642.00        590.09        28.94 o
   2   8  -6       1678.60       1380.61        85.26 o
   3   8  -6        703.24        641.83        49.81 o
  -4   9  -6        574.38        582.88        27.42 o
  -3   9  -6       1664.58       1553.68        60.61 o
  -2   9  -6        942.59        892.55        86.84 o
  -1   9  -6        919.81        803.61        43.83 o
   0   9  -6       1571.68       1280.96        91.41 o
   1   9  -6        665.95        560.62        42.77 o
   2   9  -6        438.66        371.03        40.19 o
  -5  10  -6       1802.14       1761.34        48.08 o
  -4  10  -6        909.55        809.27        61.18 o
  -3  10  -6        820.53        779.80        28.84 o
  -2  10  -6       1884.84       1917.71        67.46 o
  -1  10  -6        773.23        792.15        57.64 o
   0  10  -6        959.98        853.88        82.58 o
   1  10  -6       1345.72        870.65        62.31 o
  -5  11  -6        388.54        429.98        43.45 o
  -4  11  -6       1905.70       1895.90        72.43 o
  -3  11  -6        942.31        899.56        69.39 o
  -2  11  -6        534.47        464.38        38.46 o
  -1  11  -6       1521.32        954.21        55.37 o
  -3  12  -6       1848.20       1423.82        71.91 o
  -2  12  -6        406.15        352.55        40.10 o
   0   2  -5      10289.11      10631.97       290.10 o
   1   2  -5       2072.82       2139.31        75.45 o
  -1   3  -5       1872.12       1929.99        41.10 o
   0   3  -5       1625.27       1564.18        53.94 o
   1   3  -5       2988.98       2979.12       104.28 o
   2   3  -5       2097.31       2200.49        50.09 o
  -1   4  -5       3087.07       3152.56        81.43 o
   0   4  -5       1142.79       1290.13        31.68 o
   1   4  -5       1232.41       1488.19       137.22 o
   2   4  -5       4467.14       4707.20       177.63 o
   3   4  -5       3491.12       3545.41       133.82 o
  -2   5  -5       2114.12       2219.20        40.71 o
  -1   5  -5       1105.91       1216.29        44.47 o
   0   5  -5       6969.97       7045.16       253.52 o
   1   5  -5       6438.71       6630.68       275.92 o
   2   5  -5       2121.03       2218.14        77.93 o
   3   5  -5       1322.87       1357.04        62.14 o
   4   5  -5       2482.95       2500.68        98.85 o
  -2   6  -5       5017.28       5311.55        92.47 o
  -1   6  -5       6125.44       6408.59       260.42 o
   0   6  -5         15.94        122.58        19.10 o
   2   6  -5       7858.15       7856.21       408.94 o
   3   6  -5       2053.60       1970.15        86.48 o
   4   6  -5        641.74        705.58        93.50 o
   5   6  -5       1538.34       1396.86        87.82 o
  -3   7  -5       4161.37       4302.18        75.57 o
  -2   7  -5       1800.34       1857.16        51.78 o
  -1   7  -5       8220.55       8451.63       199.23 o
   0   7  -5       9258.62       8690.11       289.39 o
   1   7  -5        601.91        648.61        29.67 o
   2   7  -5       2084.39       2183.13        98.77 o
   3   7  -5       2715.73       2372.26        65.13 o
   4   7  -5        368.89        340.53        39.73 o
   5   7  -5       1107.51        957.04       117.95 o
  -3   8  -5       1492.55       1522.54        38.19 o
  -2   8  -5       8223.56       8464.63       560.57 o
  -1   8  -5        509.63        566.60        23.45 o
   0   8  -5       5472.74       5383.14       389.19 o
   1   8  -5       2314.16       2358.69       110.39 o
   2   8  -5         85.31        167.95        32.76 o
   3   8  -5        757.29        707.62        77.74 o
   4   8  -5       2825.90       2790.79       416.18 o
   5   8  -5        921.62        899.68        54.55 o
  -4   9  -5       2544.86       2553.18        49.09 o
  -3   9  -5       1998.07       2050.38        41.65 o
  -2   9  -5       1860.91       1936.22        93.44 o
  -1   9  -5       2439.53       2445.44       105.97 o
   0   9  -5        864.56        884.29        45.30 o
   1   9  -5       1963.03       1717.11        74.97 o
   2   9  -5        772.22        732.76        51.24 o
   3   9  -5        258.28        350.12        78.90 o
   4   9  -5       1589.87       1612.77        72.79 o
  -4  10  -5        662.14        717.70        54.20 o
  -3  10  -5       2358.89       2372.74        87.50 o
  -2  10  -5        118.65        102.85        41.55 o
  -1  10  -5       1863.62       1788.41       152.58 o
   0  10  -5         21.99         59.69        25.91 o
   1  10  -5        749.26        670.79       154.42 o
   2  10  -5       1201.51       1110.07       295.61 o
  -5  11  -5       1377.67       1346.77       143.39 o
  -4  11  -5        306.81        366.22        51.47 o
  -3  11  -5        812.89        729.17        60.05 o
  -2  11  -5        657.01        770.53        36.26 o
  -1  11  -5        728.45        778.94        45.10 o
   0  11  -5        983.69        946.89       135.21 o
   1  11  -5        371.37        458.70        38.94 o
  -5  12  -5       1253.04       1330.71        43.35 o
  -4  12  -5       2749.20       2998.59        85.88 o
  -3  12  -5        234.87        267.69        24.90 o
  -2  12  -5       1239.78       1214.58        47.37 o
  -1  12  -5        364.52        423.89        34.31 o
  -6  13  -5       1574.15       1588.60        49.33 o
  -5  13  -5        812.66        907.83        36.99 o
  -4  13  -5       1620.54       1620.25       126.15 o
  -3  13  -5       1811.19       1876.02        60.96 o
  -2  13  -5        189.01        177.77        44.30 o
  -6  14  -5       1541.63       1394.27        67.89 o
  -5  14  -5       1315.28       1327.36        68.76 o
   0   1  -4       3945.60       3654.58        75.75 o
   1   1  -4      18386.20      19774.41       648.61 o
  -1   2  -4      13281.00      12758.36       292.75 o
   0   2  -4       1617.36       1596.14        37.23 o
   1   2  -4       5122.78       6024.36       878.95 o
  -1   3  -4       3815.69       3722.50        93.30 o
   0   3  -4       9876.88      10095.66       318.49 o
   1   3  -4       3366.17       3475.93        71.66 o
   2   3  -4       6478.81       6891.10       162.39 o
   3   3  -4      10829.10      11434.87       727.17 o
  -2   4  -4      14542.87      14523.11       330.40 o
  -1   4  -4       2611.64       2655.99        91.95 o
   0   4  -4       1952.69       2053.97        95.89 o
   1   4  -4       8976.64       9478.74       220.08 o
   2   4  -4        770.18       1024.43       187.77 o
   3   4  -4       1708.44       1635.77        69.87 o
   4   4  -4       2951.02       3179.58       123.99 o
  -2   5  -4       3831.34       3882.96       111.56 o
  -1   5  -4       5178.30       5098.83        94.55 o
   0   5  -4       2284.59       2388.08       116.75 o
   1   5  -4       4887.02       5084.17       121.70 o
   2   5  -4       7333.64       7670.73       171.97 o
   3   5  -4       2662.97       2736.22        79.33 o
   4   5  -4        798.65        944.91        91.87 o
   5   5  -4       2731.70       2899.41        85.03 o
  -3   6  -4       6747.75       6696.51       223.17 o
  -2   6  -4       1034.26       1048.04        26.70 o
  -1   6  -4       3409.47       3437.47       139.18 o
   0   6  -4      11478.33      11765.93       268.86 o
   1   6  -4       2945.31       3124.65        86.82 o
   2   6  -4       2017.85       2136.35        86.04 o
   3   6  -4       3322.45       3340.45       121.43 o
   4   6  -4       1663.21       1619.48       107.19 o
   5   6  -4        807.60        820.72        57.13 o
   6   6  -4       2380.26       2117.32        99.90 o
  -3   7  -4       1331.09       1378.28        29.93 o
  -2   7  -4       8282.60       8224.07       152.16 o
  -1   7  -4       4211.76       4599.14       164.47 o
   0   7  -4       2893.50       2848.46        67.97 o
   1   7  -4       5995.69       6201.17       128.11 o
   2   7  -4       2006.76       1998.80       102.12 o
   3   7  -4       1989.81       1931.51        67.85 o
   4   7  -4       2896.18       2868.61       135.50 o
   5   7  -4       2209.64       2022.11       132.83 o
   6   7  -4        312.43        383.83        52.52 o
   7   7  -4       1337.99       1486.43        76.65 o
  -4   8  -4       4781.75       4874.74       121.97 o
  -3   8  -4       4468.34       4535.09       162.78 o
  -2   8  -4       1100.65       1091.88        62.34 o
  -1   8  -4       7205.12       7443.98       140.81 o
   0   8  -4       1753.13       1760.41        68.32 o
   1   8  -4       1326.97       1307.55        64.67 o
   2   8  -4       3654.38       3700.00       146.46 o
   3   8  -4       1615.01       1463.14       100.95 o
   4   8  -4        886.13        926.37        71.37 o
   5   8  -4       2347.99       2441.36       301.61 o
   6   8  -4        740.43        917.20        58.84 o
   7   8  -4        455.39        456.30        50.11 o
  -4   9  -4       1346.16       1372.83        50.46 o
  -3   9  -4       5379.41       5318.21       136.72 o
  -2   9  -4       2628.15       2535.14        98.89 o
  -1   9  -4        954.59       1021.66        38.64 o
   0   9  -4       3914.30       3839.95       205.79 o
   1   9  -4       2201.87       2186.00       133.27 o
   2   9  -4        691.70        746.53        66.40 o
   3   9  -4       2478.44       2090.46       176.15 o
   4   9  -4       1818.40       1718.66       341.91 o
   5   9  -4        539.97        698.83        50.95 o
   6   9  -4       1133.61       1210.60        68.65 o
  -5  10  -4       3363.78       3437.87        86.27 o
  -4  10  -4       1549.93       1533.56        36.28 o
  -3  10  -4       1719.83       1827.23        98.16 o
  -2  10  -4       3251.11       3182.08       109.15 o
  -1  10  -4       2090.07       1938.39       119.00 o
   0  10  -4       1395.06       1334.36        85.93 o
   1  10  -4       2481.56       2056.38        71.86 o
   2  10  -4        345.47        389.47        54.88 o
   3  10  -4        588.86        682.06        47.73 o
   4  10  -4       1533.21       1728.40        80.08 o
   5  10  -4        237.90        228.78        42.48 o
  -5  11  -4       1120.09       1124.60        41.07 o
  -4  11  -4       2647.62       2570.84        73.87 o
  -3  11  -4        882.50        843.36        50.13 o
  -2  11  -4        766.03        673.30        75.25 o
  -1  11  -4       1898.96       1831.34       260.47 o
   0  11  -4       1237.02        894.73        68.61 o
   1  11  -4        830.55        937.16        56.12 o
   2  11  -4       1284.52       1394.69        71.75 o
   3  11  -4        687.25        682.57        55.76 o
  -6  12  -4       1783.22       1979.60        81.57 o
  -5  12  -4       1597.95       1687.88        65.27 o
  -4  12  -4       1222.23       1236.12        87.98 o
  -3  12  -4       1702.10       1786.73       116.39 o
  -2  12  -4        235.58        254.75        30.40 o
  -1  12  -4        676.91        654.74        47.49 o
   0  12  -4        854.18        892.46        53.39 o
   1  12  -4        414.07        349.85        41.01 o
   2  12  -4        525.93        643.69        50.12 o
  -6  13  -4        480.35        523.06        51.87 o
  -5  13  -4       1954.53       1871.77       285.37 o
  -4  13  -4       1417.03       1527.68        53.32 o
  -3  13  -4        451.92        559.01        34.80 o
  -2  13  -4       1570.50       1751.29        79.43 o
  -1  13  -4        635.19        725.03        47.98 o
   0  13  -4        238.65        254.40        41.41 o
  -7  14  -4       1701.30       1864.03        80.36 o
  -6  14  -4        450.99        535.82        48.96 o
  -5  14  -4        810.37        873.82        42.34 o
  -4  14  -4       1495.54       1606.33        54.51 o
  -3  14  -4       1033.04       1084.28        47.78 o
  -2  14  -4        286.70        272.61        34.62 o
  -7  15  -4        715.42        769.70        41.46 o
  -6  15  -4       1446.17       1532.75        55.07 o
  -5  15  -4        214.77        255.68        31.58 o
  -4  15  -4        143.54        188.72       101.93 o
  -3  15  -4       1182.71       1145.87        73.71 o
  -2  15  -4        858.94        658.17        75.23 o
  -1  15  -4         89.55         80.31        46.60 o
  -8  16  -4       1401.66       1455.93        80.45 o
  -7  16  -4        428.62        372.99        44.32 o
  -6  16  -4        440.06        565.07        49.61 o
  -5  16  -4        822.80        687.00        64.88 o
  -4  16  -4        346.23        341.67        55.47 o
   0   1  -3       1121.64       1095.38        28.60 o
   0   2  -3       3642.09       3611.43        98.54 o
   1   2  -3      19551.06      20638.69       993.75 o
  -1   3  -3      17562.28      18300.20       425.85 o
   0   3  -3       1581.65       1645.72        30.59 o
   1   3  -3      15310.34      16231.99       544.05 o
   2   3  -3      21645.49      24498.45       782.28 o
  -1   4  -3      12179.63      12417.66       289.57 o
   1   4  -3       2897.01       2957.77       105.51 o
   2   4  -3      12224.64      13139.30       305.57 o
   3   4  -3       8108.29       8455.36       207.16 o
  -2   5  -3      14413.80      14355.73       268.51 o
  -1   5  -3       4084.38       4511.34       154.57 o
   0   5  -3       2105.61       2052.46        52.92 o
   1   5  -3       1968.09       2002.78        44.54 o
   2   5  -3       2974.20       3092.01        64.77 o
   3   5  -3       6483.86       6621.22       172.62 o
   4   5  -3       7003.78       7286.76       145.14 o
  -2   6  -3       7824.46       7530.34       251.60 o
  -1   6  -3       1837.83       1902.09       122.20 o
   0   6  -3        286.99        277.36        17.22 o
   1   6  -3       2765.21       2802.17       108.74 o
   2   6  -3       3029.85       3249.23       124.38 o
   3   6  -3       2566.85       2751.99        61.68 o
   4   6  -3       7291.79       7613.00       134.65 o
   5   6  -3       2984.14       2877.31       146.77 o
  -3   7  -3       9077.64       9096.88       144.69 o
  -2   7  -3       2799.74       2826.38       134.62 o
  -1   7  -3       1861.73       1635.24        73.94 o
   0   7  -3        704.31        775.33        25.84 o
   1   7  -3       1006.14       1067.81        37.54 o
   2   7  -3       4050.35       3968.95       108.32 o
   3   7  -3       2267.87       2247.05        56.25 o
   4   7  -3       1002.23       1019.41        56.17 o
   5   7  -3       2109.46       2132.18       100.52 o
   6   7  -3       1366.38       1193.14       168.32 o
  -3   8  -3       7899.22       7862.07       159.46 o
  -2   8  -3       4965.62       4869.50       120.53 o
  -1   8  -3       1302.52       1380.96        92.97 o
   0   8  -3       1049.95       1025.37        39.91 o
   1   8  -3       3373.38       3339.52       166.38 o
   2   8  -3         81.54        132.32        22.29 o
   3   8  -3       2905.35       2868.76       131.81 o
   4   8  -3       2725.45       2467.82       164.33 o
   5   8  -3       1762.47       1408.43        56.99 o
   6   8  -3        819.85        840.53       151.09 o
   7   8  -3       1352.93       1534.35        58.30 o
  -4   9  -3       9096.02       8783.97       332.69 o
  -3   9  -3       3003.43       3053.84        68.40 o
  -2   9  -3       3792.39       3681.44       274.16 o
  -1   9  -3       3604.27       3499.30        93.19 o
   0   9  -3       1520.61       1594.05        44.21 o
   1   9  -3       2675.46       2792.34        80.86 o
   2   9  -3       4134.45       3915.22       198.70 o
   3   9  -3        750.60        722.28        95.56 o
   4   9  -3       1011.29        971.55        75.14 o
   6   9  -3        339.69        455.97        34.17 o
   7   9  -3        898.80       1187.28       403.02 o
   8   9  -3       1028.99       1054.25        96.99 o
  -4  10  -3       8165.54       8156.34       175.57 o
  -3  10  -3       2590.70       2695.32        65.62 o
  -2  10  -3        121.38        220.79        29.26 o
  -1  10  -3       2533.99       2446.60        83.26 o
   0  10  -3       8314.13       8278.27       748.06 o
   1  10  -3       1384.45       1468.17        83.64 o
   2  10  -3       1670.52       1691.85       156.19 o
   3  10  -3        992.07        946.43        84.41 o
   4  10  -3         24.13         54.32        39.65 o
   5  10  -3        576.67        568.85        54.84 o
   6  10  -3       1450.22       1504.27        86.77 o
   7  10  -3        212.31        244.28        51.20 o
  -5  11  -3       2420.56       2722.15        80.45 o
  -4  11  -3       1012.86       1055.73        30.99 o
  -3  11  -3       2940.14       2883.49       139.16 o
  -2  11  -3       4149.56       3982.46       159.13 o
  -1  11  -3       1151.39       1291.77        80.98 o
   0  11  -3       1731.90       1843.74       118.10 o
   1  11  -3       2378.86       2020.14       101.97 o
   2  11  -3        287.24        265.36        79.26 o
   3  11  -3        708.24        818.19        52.30 o
   4  11  -3        534.79        616.51        55.17 o
   5  11  -3         33.84        146.81        45.44 o
   6  11  -3        612.37        591.00        62.37 o
  -5  12  -3       2772.65       2840.25        64.69 o
  -4  12  -3       1734.28       1788.08        54.63 o
  -3  12  -3        454.13        534.62        29.77 o
  -2  12  -3       1459.06       1420.12        72.73 o
  -1  12  -3       2315.15       2263.61       108.18 o
   0  12  -3        107.31        112.55        24.73 o
   1  12  -3       1321.14       1297.73       118.25 o
   2  12  -3        701.51        746.50        56.02 o
   3  12  -3        425.59        487.69        46.72 o
   4  12  -3        583.49        534.82        50.29 o
  -6  13  -3        923.23       1085.36        44.89 o
  -5  13  -3       1191.27       1248.17        50.78 o
  -4  13  -3        868.06        942.63       100.33 o
  -3  13  -3        807.05        820.13        81.99 o
  -2  13  -3        191.78        268.37        23.60 o
  -1  13  -3       1463.38       1543.31       389.73 o
   0  13  -3        688.80        893.51        59.90 o
   1  13  -3        519.48        597.54        51.11 o
   2  13  -3        809.71        743.22        54.70 o
   3  13  -3        310.92        360.66        50.01 o
  -6  14  -3       1201.14       1152.54       131.61 o
  -5  14  -3        984.53        933.62        93.53 o
  -4  14  -3         24.66        110.56        39.18 o
  -3  14  -3        576.96        715.70        51.99 o
  -2  14  -3       1131.24       1156.10        55.28 o
  -1  14  -3        507.27        447.67        54.83 o
   0  14  -3        954.36       1114.90        60.84 o
   1  14  -3        635.59        825.88        53.44 o
  -7  15  -3       1414.35       1469.61        54.54 o
  -6  15  -3        337.30        308.81        36.18 o
  -5  15  -3        700.48        733.32        42.43 o
  -4  15  -3        693.26        675.04        39.52 o
  -3  15  -3        392.58        517.24        38.80 o
  -2  15  -3        801.06        990.61        95.37 o
  -1  15  -3        802.71        865.92        51.35 o
  -7  16  -3       1032.30       1255.26        50.81 o
  -6  16  -3       1723.14       2030.43       390.59 o
  -5  16  -3         49.80        129.29        44.65 o
  -4  16  -3        556.96        543.69        40.16 o
  -3  16  -3        502.91        648.31        90.30 o
  -2  16  -3         54.98         27.59        50.64 o
  -1  16  -3        587.24        784.81       102.64 o
   0  16  -3        728.92        425.23        66.18 o
  -8  17  -3       1237.85       1136.46        50.19 o
  -7  17  -3        211.92        212.24        57.65 o
  -6  17  -3        560.55        546.82        41.31 o
  -5  17  -3        731.46        715.48        76.78 o
  -4  17  -3         30.00        -46.68        46.68 o
  -3  17  -3        396.43        372.12        67.05 o
  -2  17  -3        440.76        256.06        64.49 o
  -1  17  -3        107.73         45.11        49.66 o
   0   1  -2       4762.36       4561.08       101.08 o
   1   1  -2       1819.75       1914.85        74.91 o
  -1   2  -2       1425.20       1352.40        56.22 o
   0   2  -2       7500.20       7153.86       119.17 o
   1   2  -2       8082.91       8154.89       240.56 o
  -1   3  -2      10360.30      10833.40       371.89 o
   1   3  -2      12174.50      12244.78       301.94 o
   2   3  -2       5820.91       6011.27       150.22 o
   3   3  -2      19424.80      20103.06       936.24 o
  -1   4  -2      15396.39      15434.90       468.56 o
   0   4  -2       3168.39       3138.38        65.59 o
   1   4  -2      14677.88      15357.07       514.10 o
   2   4  -2       2338.98       2316.98        58.56 o
   3   4  -2       2531.79       2460.16        67.80 o
   4   4  -2      14105.48      13580.99       445.89 o
   0   5  -2       3241.06       3143.99        67.72 o
   1   5  -2       1934.82       1888.73        86.60 o
   2   5  -2       4724.32       4571.51       158.17 o
   3   5  -2       5992.59       6011.54       211.84 o
   4   5  -2       3674.38       3736.92        88.76 o
   5   5  -2       9987.47      10096.42       345.65 o
  -2   6  -2       1752.87       1772.83        78.72 o
  -1   6  -2       3353.59       3620.80       131.62 o
   0   6  -2       2665.50       2448.21        89.05 o
   1   6  -2       2979.47       3008.57       116.40 o
   2   6  -2       3602.31       3516.40        84.60 o
   3   6  -2       8226.33       8247.30       235.93 o
   4   6  -2        750.00        961.21        36.59 o
   5   6  -2       3328.49       3337.66        67.97 o
   6   6  -2       3512.62       3608.52       156.98 o
  -3   7  -2       3670.51       3824.18       137.05 o
  -1   7  -2       1643.89       1479.31        70.44 o
   0   7  -2        162.42        143.04        17.85 o
   1   7  -2       2541.38       2369.14        98.35 o
   2   7  -2       2519.01       2612.36        74.15 o
   3   7  -2       5612.26       5530.55       205.14 o
   4   7  -2       4792.97       4797.64       121.33 o
   5   7  -2       1196.65       1327.16        61.66 o
   6   7  -2       1005.90       1026.13        67.30 o
   7   7  -2       1325.52       1332.53        77.17 o
  -4   8  -2       9715.48       9770.12       342.67 o
  -3   8  -2       3773.70       3628.72       136.97 o
  -2   8  -2       4123.79       3855.56        86.52 o
  -1   8  -2       1842.55       1802.04        96.85 o
   0   8  -2       1178.39       1179.75        33.52 o
   1   8  -2        407.61        403.71        26.49 o
   2   8  -2       5778.32       6257.22       468.65 o
   3   8  -2        980.82       1007.79        59.82 o
   4   8  -2       1758.77       1753.67       126.74 o
   5   8  -2       2014.29       1994.60       104.90 o
   6   8  -2        732.34        717.00        65.29 o
   7   8  -2        309.23        404.42        51.09 o
   8   8  -2       2015.28       2129.99       101.49 o
  -4   9  -2       3611.91       3519.90        67.01 o
  -3   9  -2       6947.67       6704.36       121.75 o
  -2   9  -2       1953.10       2079.85        93.15 o
  -1   9  -2        466.48        533.25        24.51 o
   0   9  -2       5492.79       5127.60       112.94 o
   1   9  -2       4838.99       4729.65       153.63 o
   2   9  -2        685.03        729.85        54.29 o
   3   9  -2       2363.68       2361.87       138.61 o
   4   9  -2        674.01        693.71        52.98 o
   5   9  -2        797.08        731.32        36.41 o
   7   9  -2       1058.89       1150.26        53.93 o
   8   9  -2        191.21        273.50        40.22 o
   9   9  -2        576.20        548.76        62.61 o
  -5  10  -2       7951.04       7849.11       292.51 o
  -4  10  -2        540.77        725.41        37.07 o
  -3  10  -2       4739.02       4769.75        93.37 o
  -2  10  -2       5893.92       5795.12       123.73 o
  -1  10  -2       4956.66       5008.97       103.12 o
   0  10  -2        593.70        610.04        28.74 o
   1  10  -2       5141.69       4946.13       355.17 o
   2  10  -2       1316.36       1357.32       132.73 o
   3  10  -2        623.69        527.90        73.76 o
   4  10  -2       1155.53        813.11        60.56 o
   5  10  -2        549.42        684.76        42.31 o
   6  10  -2        220.12        292.60        41.49 o
   7  10  -2       1253.46       1410.53        60.33 o
   8  10  -2        324.99        324.23        41.22 o
  -5  11  -2       2846.59       2888.80        61.83 o
  -4  11  -2       6046.03       5838.11       115.30 o
  -3  11  -2       1838.13       2092.65       101.83 o
  -2  11  -2        840.66        919.60        36.70 o
  -1  11  -2       4853.26       4689.51       196.58 o
   0  11  -2       4086.04       3997.98       318.23 o
   1  11  -2        267.72        235.07        34.18 o
   2  11  -2       1485.44       1577.98       135.55 o
   3  11  -2        806.91        641.83        42.58 o
   4  11  -2        226.59        311.49        34.06 o
   5  11  -2       1198.42       1312.67        81.75 o
   6  11  -2        851.98        928.65        98.40 o
   7  11  -2         48.82        134.26        63.78 o
   8  11  -2        362.85        379.20        59.11 o
  -6  12  -2       3922.51       3815.01       263.70 o
  -5  12  -2       2094.08       2284.52       171.64 o
  -4  12  -2       1376.01       1521.96        70.00 o
  -3  12  -2       2815.36       2566.66        67.10 o
  -2  12  -2       1072.58       1141.65        42.09 o
  -1  12  -2        488.66        443.28        38.22 o
   0  12  -2       2388.89       2227.37       211.12 o
   1  12  -2        656.25        401.97        43.31 o
   2  12  -2        809.53        965.97        66.38 o
   4  12  -2        339.25        466.01        59.19 o
   5  12  -2        168.83        187.75        52.89 o
   6  12  -2        789.84        761.31        66.03 o
  -6  13  -2        727.89        777.35        50.99 o
  -5  13  -2       2620.42       2521.94       109.33 o
  -4  13  -2       1170.24       1158.94        75.20 o
  -3  13  -2        581.46        580.72        52.70 o
  -2  13  -2       1372.65       1345.87       108.74 o
  -1  13  -2        409.65        486.43       104.61 o
   0  13  -2        781.38        677.64        68.39 o
   1  13  -2       1197.49        786.45        67.10 o
   2  13  -2        673.89        855.54        80.00 o
   3  13  -2        333.14        343.40        49.52 o
   4  13  -2        630.01        704.75        62.70 o
  -7  14  -2       1160.03       1243.58        68.60 o
  -6  14  -2       1052.57        942.18        61.46 o
  -5  14  -2        545.77        533.80        55.88 o
  -4  14  -2       1000.73        975.36        65.01 o
  -3  14  -2        455.73        493.99        73.32 o
  -2  14  -2        988.23        918.63       157.02 o
  -1  14  -2       1003.46       1237.53        71.13 o
   0  14  -2         69.95        152.60        48.66 o
   1  14  -2        493.01        452.85        57.72 o
   2  14  -2       1000.56       1019.90        69.12 o
   3  14  -2         71.78          1.98        43.38 o
  -7  15  -2        242.32        343.87        65.14 o
  -6  15  -2       1196.03       1369.26        62.71 o
  -5  15  -2        587.26        594.60        69.94 o
  -4  15  -2        328.25        364.76        65.25 o
  -3  15  -2        595.55        711.81        42.49 o
  -2  15  -2        498.72        549.17        48.88 o
  -1  15  -2        493.70        460.42        41.00 o
   0  15  -2       1098.21       1302.23        77.17 o
   1  15  -2        298.85        380.15        52.65 o
  -8  16  -2       1810.97       2186.07        97.79 o
  -7  16  -2        987.34       1232.78        54.22 o
  -6  16  -2        138.61        214.37        49.58 o
  -5  16  -2       1265.95       1270.28        59.56 o
  -4  16  -2        225.32        273.52        89.92 o
  -3  16  -2        404.99        444.14        42.04 o
  -2  16  -2        817.93        891.19        52.96 o
  -1  16  -2        266.72        307.65        43.19 o
   0  16  -2        132.00        126.85        36.38 o
  -8  17  -2        193.58        283.42        92.60 o
  -7  17  -2       1266.45       1318.37        77.33 o
  -6  17  -2        745.41        863.27        54.86 o
  -5  17  -2        241.05        184.57        37.37 o
  -4  17  -2        775.26        976.16        62.47 o
  -3  17  -2         98.18        152.33        39.37 o
  -2  17  -2         89.72        175.69        37.19 o
  -1  17  -2        552.38        229.24        64.34 o
   0  17  -2        440.93        224.64        60.69 o
  -9  18  -2        552.56        621.43        60.79 o
  -8  18  -2        301.73        291.58        40.54 o
  -7  18  -2         91.56        116.50        39.99 o
  -6  18  -2        952.02       1105.84        56.42 o
  -5  18  -2        293.35        234.38        56.08 o
  -4  18  -2        144.95         19.58        62.14 o
  -3  18  -2        288.69        311.12        58.85 o
  -2  18  -2        270.06        121.17        57.36 o
  -9  19  -2         57.80        -19.27        80.59 o
  -8  19  -2        418.04        384.66        43.17 o
  -7  19  -2        115.46        139.64        59.24 o
  -6  19  -2        211.08        150.49        73.22 o
  -5  19  -2        413.83        250.34        60.93 o
   0   2  -1       4400.06       4172.34       135.52 o
   1   2  -1      19737.03      20919.88      1028.40 o
   0   3  -1       6414.81       6146.14       189.01 o
   1   3  -1      12909.64      13070.58       445.46 o
   2   3  -1       8546.91       8352.84       292.45 o
   0   4  -1      13104.92      13030.47       665.61 o
   1   4  -1       4505.54       4465.90       230.48 o
   2   4  -1       9114.25       8669.11       294.55 o
   3   4  -1       7231.47       6726.20       182.13 o
  -2   5  -1      15019.38      15093.12       503.05 o
  -1   5  -1       5626.37       5145.20       162.14 o
   0   5  -1      12782.91      12793.15       434.54 o
   1   5  -1       9559.64       9468.65       268.97 o
   2   5  -1       4970.60       5074.83        96.33 o
   3   5  -1       4178.65       3849.28       150.03 o
   4   5  -1       8091.80       7973.12       274.03 o
  -1   6  -1       8315.41       7793.00       164.13 o
   0   6  -1        347.35        510.44        23.61 o
   1   6  -1      11704.62      11886.73       363.03 o
   2   6  -1      12821.33      13187.53       431.42 o
   3   6  -1       2321.97       2209.25        77.92 o
   4   6  -1       4501.28       4019.83       242.31 o
   5   6  -1       2712.99       2744.64       101.25 o
  -3   7  -1       5610.71       5043.09       134.40 o
  -2   7  -1       4429.64       4483.48       290.35 o
  -1   7  -1      14819.02      14095.07       417.40 o
   0   7  -1      18245.90      18115.13       374.88 o
   1   7  -1       1671.59       1808.42        45.32 o
   2   7  -1       4865.34       4989.78       294.62 o
   3   7  -1       4288.22       4198.11        77.89 o
   4   7  -1       3325.08       3205.23       109.90 o
   5   7  -1       2684.31       2812.21        98.62 o
   6   7  -1       3139.44       3082.71       117.41 o
  -3   8  -1       3529.94       3373.11        75.59 o
  -1   8  -1       2317.26       2254.47        61.86 o
   0   8  -1       4074.73       3802.01        81.03 o
   1   8  -1       3695.02       3515.97        75.84 o
   2   8  -1         37.63         64.72        19.71 o
   3   8  -1       2407.00       2328.95        52.33 o
   4   8  -1       3974.13       3531.27       141.13 o
   5   8  -1       1102.91       1159.17        71.28 o
   6   8  -1       2219.84       2161.08        75.34 o
   7   8  -1       1176.44        900.93        46.47 o
  -4   9  -1       4446.43       4536.42       422.95 o
  -3   9  -1       2496.62       2286.20        45.17 o
  -2   9  -1       4761.12       4495.49       100.23 o
  -1   9  -1       2971.22       2893.72        68.61 o
   0   9  -1       1185.38       1229.29       102.24 o
   1   9  -1       3239.71       3191.77       171.05 o
   2   9  -1       2463.11       2699.82       119.13 o
   3   9  -1        593.66        624.63        28.57 o
   4   9  -1       2298.01       2245.28       125.91 o
   5   9  -1       1323.60       1374.15        95.84 o
   6   9  -1        230.55        317.08        65.12 o
   8   9  -1        849.66        905.36        81.02 o
  -4  10  -1       3228.27       3000.62        87.73 o
  -3  10  -1       4350.76       4190.92        78.59 o
  -2  10  -1         30.46        105.01        20.60 o
  -1  10  -1       4005.91       3633.34        99.11 o
   0  10  -1       4834.08       4989.82       316.45 o
   1  10  -1       1893.83       1783.70        71.34 o
   2  10  -1       2175.28       2301.46        84.79 o
   3  10  -1       2008.26       2069.26       101.95 o
   4  10  -1        155.11        190.05        47.44 o
   5  10  -1       1193.01       1134.48       165.57 o
   7  10  -1        274.98        221.86        37.34 o
   8  10  -1        474.82        474.60        45.28 o
   9  10  -1        465.49        428.14       116.79 o
  -5  11  -1       2797.66       2831.39        58.83 o
  -4  11  -1       3250.18       3178.50        62.02 o
  -3  11  -1       2949.10       2735.60        55.44 o
  -2  11  -1       3698.86       3663.91       109.00 o
  -1  11  -1       1931.66       1964.24        52.42 o
   0  11  -1       1644.93       1615.84        94.78 o
   1  11  -1       1605.27       1497.53        85.34 o
   2  11  -1        304.08        350.17        85.32 o
   3  11  -1       1415.59       1414.19       134.42 o
   4  11  -1       2003.25       1485.44        89.97 o
   5  11  -1        133.64        248.91        60.20 o
   6  11  -1        531.23        567.01        45.81 o
   7  11  -1        344.00        316.70        41.66 o
   8  11  -1         49.80         35.28        62.38 o
  -5  12  -1       2805.61       2781.58       106.10 o
  -4  12  -1       5750.47       6008.99       215.41 o
  -3  12  -1        470.70        607.70        29.35 o
  -2  12  -1       2685.56       2459.42        85.71 o
  -1  12  -1       1360.93       1343.95        64.50 o
   0  12  -1        195.41        141.41        28.62 o
   1  12  -1       1156.76       1189.60        42.19 o
   2  12  -1       2462.13       2083.10       164.33 o
   3  12  -1        803.06        779.18       256.40 o
   4  12  -1        564.14        767.16        69.98 o
   5  12  -1        471.25        454.38        46.26 o
   6  12  -1         45.42         -7.62        90.80 o
   7  12  -1        266.99        291.07       121.29 o
  -6  13  -1       3508.76       3365.65       156.16 o
  -5  13  -1       1101.34       1201.33        37.89 o
  -4  13  -1       2284.81       2354.21       113.25 o
  -3  13  -1       2417.27       2359.36       117.67 o
  -2  13  -1        248.30        329.00        50.99 o
  -1  13  -1       1281.86       1193.76       205.27 o
   0  13  -1       1254.51       1174.38        68.77 o
   1  13  -1        255.04        320.65        50.98 o
   2  13  -1        736.08        813.40        66.94 o
   4  13  -1         45.98         76.34        51.80 o
   5  13  -1        354.26        475.01        98.71 o
   6  13  -1        264.59        116.04        47.61 o
  -6  14  -1       1721.32       1808.17        61.06 o
  -5  14  -1       1761.50       1773.61       104.58 o
  -4  14  -1         85.76        124.21        24.39 o
  -3  14  -1       1470.96       1450.18       178.36 o
  -2  14  -1       1642.82       1815.11       241.94 o
  -1  14  -1        296.25        291.33        27.22 o
   0  14  -1        508.30        599.86       117.11 o
   1  14  -1       1161.27        665.14        67.91 o
   2  14  -1         42.07        129.38        52.13 o
   3  14  -1        513.41        577.56        64.50 o
   4  14  -1        377.54        307.13        60.85 o
   5  14  -1        103.69        120.80        53.79 o
  -7  15  -1        731.38        834.57        92.40 o
  -6  15  -1        349.66        395.41        43.88 o
  -5  15  -1       1052.69       1097.52       143.41 o
  -4  15  -1       1717.12       2026.64        99.20 o
  -3  15  -1        695.13        653.46        72.21 o
  -2  15  -1        678.47        653.09       178.79 o
  -1  15  -1        776.21        795.11        51.32 o
   0  15  -1         12.72          3.88        48.66 o
   1  15  -1        594.97        686.68        69.81 o
   2  15  -1        305.19        324.36        81.75 o
   3  15  -1        137.81         64.87        52.22 o
  -7  16  -1        785.51        962.69        48.07 o
  -6  16  -1        673.46        773.09        74.92 o
  -5  16  -1        173.89        189.02        26.42 o
  -4  16  -1        804.83        991.67       273.55 o
  -3  16  -1        584.56        716.59        52.90 o
  -2  16  -1         42.71        -36.04        36.04 o
  -1  16  -1        458.19        392.28        47.09 o
   0  16  -1        379.60        357.91        44.15 o
   1  16  -1        154.44         41.90        54.37 o
   2  16  -1        414.29        461.41        53.24 o
  -8  17  -1        678.34        768.43        46.44 o
  -7  17  -1        337.10        184.97        36.55 o
  -6  17  -1        767.68        836.05        68.76 o
  -5  17  -1        598.75        606.00        46.01 o
  -4  17  -1         31.49        101.11        37.40 o
  -3  17  -1        431.48        384.48        42.26 o
  -2  17  -1        260.49        306.49       174.56 o
  -1  17  -1        140.17        129.60        50.86 o
   0  17  -1        288.10        236.55        89.68 o
  -8  18  -1        545.84        692.47        51.64 o
  -7  18  -1        403.12        472.18        63.99 o
  -6  18  -1         29.58         52.22        37.82 o
  -5  18  -1        549.92        393.11        50.20 o
  -4  18  -1        607.60        545.71        46.26 o
  -3  18  -1        129.96        167.82        41.91 o
  -2  18  -1        270.39        284.86        83.64 o
  -9  19  -1        400.95        369.37        41.77 o
  -8  19  -1         40.60         83.39        46.60 o
  -7  19  -1        417.49        279.51        40.68 o
  -6  19  -1        434.69        421.18        43.23 o
  -5  19  -1        125.58        191.51       103.37 o
  -4  19  -1        254.49        147.34       110.50 o
  -9  20  -1        426.32        324.10        38.37 o
  -8  20  -1        340.71        242.45        60.34 o
   0   2   0      13365.92      13651.09       990.18 o
   1   2   0       1709.10       1808.14        79.48 o
   2   2   0       5494.87       5502.04       222.74 o
  -1   3   0       1903.37       1794.56        39.75 o
   0   3   0       1605.26       1552.30        30.12 o
   1   3   0        732.18        673.23        19.28 o
   2   3   0       3947.05       3833.92       129.95 o
   3   3   0       7300.10       7013.94       235.40 o
  -2   4   0       5370.97       5080.30       158.13 o
  -1   4   0        730.62        700.39        23.26 o
   0   4   0       6323.70       5853.78       102.14 o
   1   4   0      14322.70      14311.94       424.43 o
   2   4   0       2277.94       2190.57        75.36 o
   3   4   0       1004.74        937.07        51.95 o
   4   4   0      12277.83      11836.74       386.12 o
  -2   5   0       3853.35       3786.48        67.73 o
  -1   5   0      14140.20      13811.39       264.68 o
   0   5   0       1392.21       1305.49        27.27 o
   1   5   0       4549.66       4238.72       104.53 o
   2   5   0      11379.54      11036.66       190.94 o
   3   5   0      13129.44      12952.60       332.31 o
   4   5   0        197.01        237.63        26.74 o
   5   5   0       1465.16       1454.64        69.17 o
  -3   6   0       7416.73       6970.22       167.94 o
  -2   6   0       2261.45       2210.93        42.82 o
  -1   6   0       4685.03       4352.80        90.21 o
   0   6   0      27162.61      27840.36       738.28 o
   1   6   0      13579.88      13361.86       216.08 o
   2   6   0       2529.10       2574.07        50.54 o
   3   6   0       7420.10       7172.18       200.07 o
   4   6   0       3613.21       3514.20       143.62 o
   5   6   0         86.20        205.88        55.01 o
   6   6   0       3356.90       3701.40       136.33 o
  -3   7   0        922.66        824.09        31.51 o
  -2   7   0      11544.10      10678.11       222.35 o
  -1   7   0      13521.48      12832.49       345.24 o
   0   7   0       6554.95       6451.99       120.08 o
   1   7   0      17792.48      18030.45       370.24 o
   2   7   0       4275.03       4083.68        98.45 o
   3   7   0        603.55        632.20        24.53 o
   4   7   0       3512.12       3583.29       114.41 o
   5   7   0       3218.69       3289.59       225.78 o
   6   7   0       1202.40       1311.94       114.45 o
   7   7   0       2840.86       2987.23       286.23 o
  -4   8   0      12420.45      12416.93       288.63 o
  -3   8   0      13266.45      12979.27       319.90 o
  -2   8   0       2556.66       2561.39        54.92 o
  -1   8   0      17934.48      17844.70       408.82 o
   0   8   0        522.24        586.47        29.56 o
   1   8   0       3462.04       3378.71        82.28 o
   2   8   0       3679.93       3692.64        69.80 o
   3   8   0       3331.09       3511.37       125.58 o
   4   8   0        244.00        362.95        57.24 o
   5   8   0       4785.01       5052.92       279.55 o
   6   8   0        992.23       1160.54       100.64 o
   7   8   0        821.15        777.81        62.33 o
   8   8   0        911.30       1057.81        66.64 o
  -4   9   0        189.79        241.79        17.71 o
  -3   9   0       7368.85       7038.37       132.27 o
  -2   9   0       4255.30       4029.17        78.95 o
  -1   9   0       3462.60       3394.01        77.48 o
   0   9   0       2650.56       2772.90       129.60 o
   1   9   0        173.97        217.38        21.54 o
   2   9   0        861.92        806.14        35.23 o
   3   9   0       3320.55       3219.84       110.97 o
   4   9   0       2017.60       2165.59        59.99 o
   5   9   0       1987.55       2043.62       141.67 o
   6   9   0       1194.84       1419.06        88.57 o
   7   9   0          9.18         53.63        38.17 o
   8   9   0        508.01        603.50        46.51 o
   9   9   0        682.54        777.56        71.97 o
  -5  10   0       1434.69       1406.32        47.90 o
  -4  10   0       3708.31       3724.74       113.46 o
  -3  10   0        621.12        616.64        24.24 o
  -2  10   0       3720.42       3635.46        79.28 o
  -1  10   0        175.49        222.97        23.70 o
   0  10   0       5023.46       4646.30       179.51 o
   1  10   0       1152.78       1178.52        90.59 o
   2  10   0        488.82        515.21        37.02 o
   3  10   0        725.49        726.12        35.53 o
   4  10   0       3156.12       3148.41       217.37 o
   5  10   0         82.19        103.29        30.26 o
   7  10   0        476.00        579.83        49.20 o
   8  10   0          5.52         98.31        52.29 o
   9  10   0        284.14        466.76        45.37 o
  10  10   0        686.85        683.01        82.80 o
  -5  11   0         87.20        118.98        18.07 o
  -4  11   0       3372.05       3435.83       163.81 o
  -3  11   0       3338.64       3438.75       116.02 o
  -2  11   0        852.57        891.86        29.73 o
  -1  11   0       1164.25       1212.21        40.95 o
   0  11   0        383.36        327.12        50.52 o
   1  11   0       1293.49       1330.67        51.68 o
   2  11   0       2722.77       2821.56       170.16 o
   3  11   0       1817.26       2071.98       217.83 o
   4  11   0        644.84        741.78       139.71 o
   5  11   0        871.12       1053.78        74.50 o
   6  11   0         55.14         -3.14        42.55 o
   7  11   0        296.32        365.02        52.16 o
   8  11   0        651.98        666.79        61.00 o
   9  11   0        228.60        145.54        55.95 o
  -6  12   0       3268.74       3114.19       218.33 o
  -5  12   0       3119.53       2995.60        79.22 o
  -4  12   0        258.49        354.83        35.80 o
  -3  12   0       3307.35       3247.07        66.76 o
  -2  12   0        515.11        627.50        29.08 o
  -1  12   0       1260.48       1106.30        75.19 o
   0  12   0       2161.19       1922.29        62.77 o
   1  12   0       1206.82       1176.79        70.39 o
   2  12   0        350.71        408.08        37.58 o
   3  12   0       1797.59       1682.16       342.02 o
   4  12   0        363.16        430.44        97.48 o
   5  12   0        234.81        278.61        50.42 o
   6  12   0        449.58        508.70        53.37 o
   7  12   0         97.35         51.63        64.70 o
  -6  13   0       1140.24       1140.66        45.97 o
  -5  13   0       4776.20       4722.17        91.44 o
  -4  13   0       1963.08       2078.15        66.94 o
  -3  13   0        736.13        789.98        52.21 o
  -2  13   0       2683.27       2632.40       139.35 o
  -1  13   0       1195.53       1115.26        40.05 o
   0  13   0        107.15        133.15        65.33 o
   1  13   0       1464.42       1242.10        77.26 o
   2  13   0       1433.96       1005.82        75.67 o
   3  13   0        118.10        137.73        38.38 o
   5  13   0        295.24        305.30        42.33 o
   6  13   0         29.11        -22.90        39.58 o
  -7  14   0       2866.35       2917.42       282.83 o
  -6  14   0        989.43       1072.24        85.20 o
  -5  14   0       2033.31       1934.93       147.37 o
  -4  14   0       3255.61       3320.87       274.00 o
  -3  14   0       1822.95       1859.00       123.48 o
  -2  14   0        352.82        351.33        31.42 o
  -1  14   0       1464.51       1453.04       280.39 o
   0  14   0        793.70        721.12       108.58 o
   1  14   0         29.58         13.27        29.81 o
   3  14   0        196.08         91.57        57.11 o
   4  14   0        124.76        145.35        45.69 o
   5  14   0        429.83        462.26        65.23 o
  -7  15   0        852.68        844.26        41.76 o
  -6  15   0       1194.65       1292.01       127.74 o
  -5  15   0         75.66        106.98        24.15 o
  -4  15   0        646.22        701.57       106.31 o
  -3  15   0       1819.58       1686.24       267.34 o
  -2  15   0       1449.17       1382.86       310.39 o
  -1  15   0         23.91         88.28        33.75 o
   0  15   0        354.55        301.13        37.13 o
   1  15   0         79.66        179.41        49.08 o
   2  15   0        220.24        132.23        45.70 o
   3  15   0        544.40        669.28        62.02 o
   4  15   0        248.70        246.87        50.66 o
  -8  16   0        883.93        899.76       231.28 o
  -7  16   0          7.95         80.56        30.54 o
  -6  16   0        953.59       1027.51        46.88 o
  -5  16   0        882.81        922.99        48.94 o
  -4  16   0        368.64        355.24        79.93 o
  -3  16   0        112.84        233.43        81.09 o
  -2  16   0        893.65       1031.38        91.38 o
  -1  16   0         81.58         -4.43        30.54 o
   0  16   0        284.92        208.94        40.32 o
   1  16   0        227.37        192.03        44.28 o
   2  16   0         37.63        123.84        60.72 o
  -8  17   0        510.68        479.56        97.11 o
  -7  17   0        483.15        478.08        95.90 o
  -6  17   0         55.42         84.76        25.22 o
  -5  17   0        245.20        229.93        77.11 o
  -4  17   0        616.79        613.16        47.40 o
  -3  17   0        197.30        173.69        33.53 o
  -2  17   0        212.73        249.38        43.86 o
  -1  17   0        222.59        305.87        43.18 o
   0  17   0          4.28        -20.72        32.43 o
  -9  18   0        687.55        626.42        69.00 o
  -8  18   0          3.91         70.23        39.08 o
  -7  18   0        299.02        343.22       148.62 o
  -6  18   0        442.81        559.49       164.34 o
  -5  18   0        298.17        288.34        43.41 o
  -4  18   0        126.53        224.45        42.15 o
  -3  18   0        540.03        590.73        84.39 o
  -2  18   0         37.32        -21.94        35.79 o
  -9  19   0        281.00        328.23        94.89 o
  -8  19   0        649.94        605.31        50.56 o
  -7  19   0         94.76         81.32        38.76 o
  -6  19   0         27.53        111.36        61.46 o
  -5  19   0        422.01        418.54        65.23 o
  -4  19   0        249.34        163.75        55.04 o
 -10  20   0        675.91        731.55        75.36 o
  -9  20   0        224.93        281.22        58.35 o
  -8  20   0         48.72         42.49        39.61 o
   0   2   1       4940.75       4763.81       118.21 o
  -1   3   1      19163.40      19587.76       321.19 o
   0   3   1       7125.66       7041.86       120.48 o
  -1   4   1      11976.52      11597.59       227.11 o
   0   4   1      13874.62      14108.01       235.43 o
   1   4   1       5381.95       5237.16       124.33 o
   3   4   1       5740.21       5911.50       220.54 o
  -2   5   1       8245.66       7411.66       238.37 o
  -1   5   1       4432.44       4287.47       137.82 o
   0   5   1      12138.24      11740.75       193.38 o
   1   5   1       8402.64       8029.26       139.12 o
   2   5   1       4631.04       4687.63        90.80 o
   3   5   1       3557.79       3398.84       184.66 o
  -2   6   1       8710.60       7681.30       266.74 o
  -1   6   1       9444.57       9036.91       293.48 o
   0   6   1        316.68        530.43        20.06 o
   1   6   1      14618.56      13832.46       312.31 o
   2   6   1       9047.54       8177.66       286.69 o
   3   6   1       2557.77       2287.49        44.84 o
   4   6   1       3467.27       3215.93       183.03 o
   5   6   1       2654.32       2854.21        82.56 o
  -3   7   1       7452.08       7055.81       136.59 o
  -2   7   1       5327.38       5329.95       150.56 o
  -1   7   1      11801.09      11966.33       415.86 o
   0   7   1      18177.61      18848.56       303.20 o
   1   7   1       2447.37       2347.92       112.09 o
   2   7   1       4931.70       4798.69       184.60 o
   3   7   1       4382.36       4290.12       111.03 o
   4   7   1       3233.38       3144.96       132.76 o
   5   7   1       2726.17       2840.49        94.11 o
   6   7   1       3313.34       3204.90       235.44 o
  -3   8   1       4117.87       3864.86        70.92 o
  -2   8   1      12837.03      12746.00       438.74 o
  -1   8   1       1774.75       1724.27        81.11 o
   0   8   1       4418.94       4176.71       159.26 o
   1   8   1       3202.05       3132.26       123.53 o
   2   8   1         34.56        136.28        23.65 o
   3   8   1       3146.86       2810.75        82.25 o
   4   8   1       5887.90       5536.57       199.78 o
   5   8   1        881.64        907.48        57.19 o
   6   8   1       1765.63       1772.64       135.54 o
   7   8   1        798.59        943.92        95.57 o
  -4   9   1       8268.52       7809.27       195.62 o
  -3   9   1       2308.91       2072.76        48.13 o
  -2   9   1       4922.99       4733.90       138.65 o
  -1   9   1       3922.22       3513.46       138.72 o
   0   9   1       1154.64       1133.65        29.86 o
   1   9   1       4122.42       4079.33       103.83 o
   2   9   1       3645.93       3366.34       138.97 o
   3   9   1        484.02        598.99        28.56 o
   4   9   1       2209.47       2264.24       159.65 o
   5   9   1       1665.07       1748.29       171.48 o
   6   9   1        348.58        315.08        59.53 o
   7   9   1        847.42        943.63       101.24 o
   8   9   1        694.20        759.97        52.47 o
  -4  10   1       4650.17       4320.11       109.98 o
  -3  10   1       4401.11       4259.26        79.57 o
  -2  10   1         33.11         13.81        33.73 o
  -1  10   1       3347.99       3411.45       147.52 o
   0  10   1       4828.86       5063.56       215.64 o
   1  10   1       1897.04       1947.01        45.59 o
   2  10   1       2745.84       2414.52        74.15 o
   3  10   1       2360.88       2395.40       105.98 o
   4  10   1         87.93        117.00        29.41 o
   5  10   1       1030.25       1123.44       127.50 o
   6  10   1        674.71        661.45        95.09 o
   7  10   1        356.33        426.25        89.54 o
   8  10   1        533.23        584.46        46.09 o
   9  10   1        407.27        430.20       108.35 o
  -5  11   1       2641.60       2561.28        53.05 o
  -4  11   1       3255.67       2982.98        98.03 o
  -3  11   1       2499.29       2526.43        80.97 o
  -2  11   1       2448.85       2612.53       113.34 o
  -1  11   1       1842.35       1849.56        60.52 o
   0  11   1       1622.46       1607.95        65.30 o
   1  11   1       1447.68       1373.01        54.92 o
   2  11   1        282.69        358.78        42.19 o
   3  11   1       1398.22       1392.51       141.42 o
   4  11   1       1680.20       1555.17       177.94 o
   5  11   1        195.92        261.05        64.74 o
   6  11   1        773.14        787.59        78.86 o
   7  11   1        439.52        480.57        96.70 o
   8  11   1         43.08        127.20        43.00 o
  -5  12   1       2558.37       2484.51        78.77 o
  -4  12   1       3932.68       4025.00       114.46 o
  -3  12   1        568.38        661.15        41.51 o
  -2  12   1       2167.27       2241.23       135.25 o
  -1  12   1       1694.02       1717.17        43.93 o
   0  12   1        177.25        126.23        26.77 o
   1  12   1       1242.08       1176.35       134.28 o
   2  12   1       1625.15       1906.65       230.57 o
   3  12   1        729.62        772.45        98.20 o
   4  12   1        824.66        460.48        49.82 o
   5  12   1        609.11        585.39        59.06 o
   6  12   1         27.64         49.17        42.75 o
   7  12   1        424.58        388.29        67.09 o
  -6  13   1       2966.25       2900.55        70.14 o
  -5  13   1        903.08        922.72        30.69 o
  -4  13   1       2319.68       2269.32        52.45 o
  -3  13   1       1972.11       2173.85       134.51 o
  -2  13   1        329.90        360.11        62.66 o
  -1  13   1       1124.20       1216.29        85.64 o
   0  13   1       1249.62       1199.95       114.15 o
   1  13   1        287.68        371.20       127.42 o
   2  13   1        674.74        677.88       214.24 o
   3  13   1        582.32        616.13        88.05 o
   4  13   1         26.45         80.41        81.95 o
   5  13   1        532.35        523.24        73.85 o
   6  13   1        440.85        420.85        47.40 o
  -6  14   1       2273.40       2203.47        99.51 o
  -5  14   1       1235.93       1348.44        49.86 o
  -4  14   1        161.24        126.39        50.19 o
  -3  14   1       1372.02       1382.03        78.33 o
  -2  14   1       2429.04       2417.52       213.13 o
  -1  14   1        261.59        334.31        61.59 o
   0  14   1        451.22        454.02       178.74 o
   1  14   1        768.68        730.96       272.25 o
   2  14   1         52.11         34.33        45.61 o
   3  14   1        451.40        467.76        63.34 o
   4  14   1        605.64        688.89        70.22 o
   5  14   1        119.98         44.66        51.31 o
  -7  15   1       1295.05       1356.09       119.67 o
  -6  15   1        256.13        246.35        39.00 o
  -5  15   1       1145.11       1173.47       119.54 o
  -4  15   1       1970.70       1785.99       129.74 o
  -3  15   1        812.10        780.89        99.14 o
  -2  15   1        738.82        631.13        99.26 o
  -1  15   1       1152.90        871.79       178.95 o
   0  15   1         10.39         57.98        27.35 o
   1  15   1        429.48        349.23        40.75 o
   3  15   1        130.53        144.44        50.98 o
  -7  16   1       1233.88       1146.97        86.18 o
  -6  16   1        713.74        686.35        80.13 o
  -5  16   1        146.84        169.01        28.24 o
  -4  16   1        564.34        688.34        68.57 o
  -3  16   1        806.18        768.37       133.05 o
  -2  16   1         51.28         89.50        31.21 o
  -1  16   1        570.24        596.90        72.87 o
   0  16   1        387.08        336.15        70.52 o
   1  16   1        137.77        142.81       152.00 o
   2  16   1        287.54        103.81        44.56 o
  -8  17   1        875.08        680.90        77.59 o
  -7  17   1        280.31        245.05        34.65 o
  -6  17   1        541.26        541.10        82.82 o
  -5  17   1        469.96        408.48        35.92 o
  -4  17   1         40.78         56.69        35.45 o
  -3  17   1        538.85        608.65        49.71 o
  -2  17   1        314.19        551.08       134.04 o
  -1  17   1        153.13        226.75        44.29 o
   0  17   1        284.41        289.33        47.18 o
  -8  18   1        482.91        417.94        44.04 o
  -7  18   1        367.58        333.25        41.01 o
  -6  18   1         40.34        144.24        40.44 o
  -5  18   1        351.24        263.68        50.30 o
  -4  18   1        375.35        368.82        51.22 o
  -3  18   1        140.99        212.90        42.43 o
  -2  18   1        421.29        364.84        47.19 o
  -9  19   1        465.63        495.42       138.66 o
  -8  19   1         48.98         56.04        39.82 o
  -7  19   1        272.30        279.50        46.76 o
  -6  19   1        266.14        226.54        40.24 o
  -5  19   1         99.26        129.42        40.99 o
  -4  19   1        316.75        292.11        73.57 o
  -9  20   1        364.38        233.95        45.22 o
  -8  20   1        399.33        355.66        62.75 o
   0   1   2       4014.35       3709.92        65.92 o
   1   1   2       2110.08       2177.04        85.07 o
  -1   2   2       2008.79       1828.31        54.21 o
   0   2   2       6884.03       6531.11       163.38 o
   1   2   2      11401.55      11717.55       279.83 o
  -1   3   2       8946.54       8748.39       172.30 o
   0   3   2      30461.09      32619.65      1052.38 o
   1   3   2      14853.78      15414.23       508.60 o
  -1   4   2      11751.62      11358.14       218.62 o
   0   4   2       2955.28       2917.92        61.93 o
   2   4   2       1827.91       2020.01        59.43 o
  -2   5   2       5917.55       5637.71       140.51 o
  -1   5   2      14737.47      14382.37       273.26 o
   0   5   2       3497.28       3463.46        62.81 o
   2   5   2       3744.61       3826.72       101.53 o
   4   5   2       3329.56       3374.68        95.74 o
   5   5   2       8047.85       7796.40       305.83 o
  -3   6   2      19394.09      18342.24       600.48 o
  -2   6   2       2398.52       2359.22        43.56 o
  -1   6   2       1991.90       2023.03        87.54 o
   0   6   2       2501.22       2533.26        47.24 o
   2   6   2       3912.87       3682.23        78.16 o
   3   6   2       6546.93       6526.70       135.94 o
   4   6   2        562.36        680.81        35.77 o
   5   6   2       2897.03       3011.91       137.01 o
   6   6   2       3609.56       3621.54       138.20 o
  -3   7   2       2405.83       2240.40        62.30 o
  -2   7   2       4654.02       4441.39        75.75 o
  -1   7   2       2941.74       2748.34       116.80 o
   0   7   2        157.32         98.12        14.54 o
   2   7   2       1846.12       1889.12        51.18 o
   3   7   2       4893.11       5015.02       218.16 o
   4   7   2       6247.13       5494.85       206.03 o
   5   7   2       2029.87       2263.24       103.36 o
   6   7   2        688.64        682.90        44.25 o
   7   7   2       1085.43       1223.22        79.85 o
  -4   8   2      13682.48      13180.16       441.21 o
  -3   8   2       5827.83       5688.57       145.83 o
  -2   8   2       3435.51       3179.06        61.20 o
  -1   8   2       2552.76       2511.60       109.15 o
   0   8   2       1255.76       1223.59        34.28 o
   1   8   2        372.75        375.85        37.10 o
   2   8   2       6024.87       6021.45       168.82 o
   3   8   2       1783.17       1650.82        78.40 o
   4   8   2       1503.78       1580.10        93.06 o
   5   8   2       2573.05       2397.35       109.62 o
   6   8   2        989.41        861.34        71.07 o
   7   8   2        289.96        422.69        81.82 o
   8   8   2       1936.56       1886.77       305.46 o
  -4   9   2       3509.82       3456.31        64.61 o
  -3   9   2       7770.16       7528.89       125.87 o
  -2   9   2       2336.88       2248.74        50.93 o
  -1   9   2        354.29        391.20        21.14 o
   0   9   2       6074.10       5970.92       106.72 o
   1   9   2       5148.05       5080.83       188.13 o
   2   9   2        904.68        930.04        38.36 o
   3   9   2       2895.45       2842.94        65.50 o
   4   9   2       1201.01       1324.33        70.11 o
   5   9   2        575.21        702.84       136.67 o
   6   9   2       1227.20       1343.73       151.30 o
   7   9   2        938.07        909.88       156.88 o
   8   9   2        175.80        254.74        58.39 o
   9   9   2        519.86        639.58        71.70 o
  -5  10   2       9951.01       9913.11       351.24 o
  -4  10   2        766.55        894.24        26.83 o
  -3  10   2       5784.96       5978.98       189.14 o
  -2  10   2       6007.39       5837.31       106.91 o
  -1  10   2       4969.26       5068.41       182.93 o
   0  10   2        590.24        694.05        51.22 o
   1  10   2       4825.06       4911.61       135.92 o
   2  10   2       1005.53       1022.43        66.14 o
   3  10   2        605.69        648.29        82.23 o
   4  10   2        954.36       1016.38        48.37 o
   5  10   2        589.90        735.68       110.45 o
   6  10   2        136.33         33.69        30.15 o
   7  10   2       1238.14       1445.68        63.87 o
   8  10   2        318.51        406.16        52.66 o
   9  10   2         68.21         48.64        44.82 o
  -5  11   2       3530.57       3260.50        95.73 o
  -4  11   2       5051.68       4913.74       189.04 o
  -3  11   2        962.54       1286.12       280.97 o
  -2  11   2        768.15        814.89        43.64 o
  -1  11   2       5158.24       5050.80       113.51 o
   0  11   2       4364.89       4506.04        94.05 o
   1  11   2        484.60        558.84        37.57 o
   2  11   2       1345.93       1412.16       139.32 o
   3  11   2        432.95        492.43        82.90 o
   4  11   2        316.95        352.77       135.70 o
   5  11   2       1278.72       1251.61       164.94 o
   6  11   2        755.12        895.59        57.08 o
   7  11   2         83.27        132.87        75.89 o
   8  11   2        424.33        410.85        40.56 o
  -6  12   2       3389.10       3179.36        89.87 o
  -5  12   2       1170.60       1254.74        54.51 o
  -4  12   2       1872.69       1830.61        43.58 o
  -3  12   2       2416.31       2659.13       204.63 o
  -2  12   2       1281.61       1274.95        36.75 o
  -1  12   2        263.09        339.07        32.95 o
   0  12   2       2186.76       2235.37       111.90 o
   1  12   2        371.19        479.81        51.88 o
   2  12   2        921.75        857.27        56.18 o
   3  12   2        614.05        642.62       103.77 o
   4  12   2        237.43        256.67        37.14 o
   5  12   2        240.68        418.61        92.94 o
   6  12   2        982.66       1194.37       198.99 o
   7  12   2        108.30        193.21        59.04 o
  -6  13   2        928.11        929.91        60.35 o
  -5  13   2       1982.55       2012.83        68.79 o
  -4  13   2        696.22        736.80        45.81 o
  -3  13   2        649.81        702.40        46.57 o
  -2  13   2       1396.44       1465.34       101.12 o
  -1  13   2        591.64        643.65        73.53 o
   0  13   2        703.00        591.10        41.45 o
   1  13   2        994.43        889.72       279.61 o
   2  13   2        472.61        395.77        87.71 o
   3  13   2        451.73        368.39        54.26 o
   4  13   2        792.63       1041.27        58.54 o
   5  13   2        290.07        294.70       132.95 o
   6  13   2        217.63        205.58        43.06 o
  -7  14   2       1311.67       1320.12        53.96 o
  -6  14   2        682.51        650.56        28.82 o
  -5  14   2        832.34        889.48        46.22 o
  -4  14   2       1091.51       1069.26        47.50 o
  -3  14   2        778.70        845.01       162.42 o
  -2  14   2        768.85        825.12        99.73 o
  -1  14   2       1184.57       1189.96       108.18 o
   0  14   2         65.17         66.05        25.41 o
   1  14   2        470.92        486.45        80.61 o
   2  14   2        810.30        780.27       242.42 o
   3  14   2         98.00         73.45        62.88 o
   4  14   2        155.37         89.61        40.22 o
   5  14   2        421.35        274.90        64.74 o
  -7  15   2        360.44        404.21        47.39 o
  -6  15   2       1362.86       1296.68       117.41 o
  -5  15   2        561.57        571.87        29.30 o
  -4  15   2        197.88        223.60        32.01 o
  -3  15   2        755.53        820.38       141.02 o
  -2  15   2        638.60        527.49        58.76 o
  -1  15   2        471.27        409.81        61.24 o
   0  15   2       1096.39       1022.89       158.21 o
   1  15   2        282.95        256.97        41.19 o
   2  15   2         95.82         26.64        35.97 o
   3  15   2        281.99         93.48        60.34 o
  -8  16   2       2043.82       2009.09       343.62 o
  -7  16   2       1026.45       1047.39       111.05 o
  -6  16   2        198.44        224.56        36.06 o
  -5  16   2       1198.04       1060.95        83.79 o
  -4  16   2        354.62        335.52        54.50 o
  -3  16   2        373.03        290.31        51.81 o
  -2  16   2       1009.61        931.80       206.69 o
  -1  16   2        307.35        390.26        60.55 o
   0  16   2        128.44        137.70       164.52 o
   1  16   2        552.31        501.44        59.13 o
   2  16   2        274.12        207.03        47.05 o
  -8  17   2        174.19        304.84        55.44 o
  -7  17   2       1259.54       1198.54        90.58 o
  -6  17   2        872.05        898.72       171.74 o
  -5  17   2        166.95        237.79        70.79 o
  -4  17   2        643.53        784.94       137.15 o
  -3  17   2         71.10         97.39        42.85 o
  -2  17   2        154.21        141.44        44.35 o
  -1  17   2        570.66        521.70        48.19 o
   0  17   2        435.77        267.70        55.68 o
  -9  18   2        543.20        587.93        69.22 o
  -8  18   2        339.22        284.48        36.36 o
  -7  18   2         44.76        118.49        43.57 o
  -6  18   2        813.38        818.01        54.62 o
  -5  18   2        183.54        180.47       121.98 o
  -4  18   2        221.29        142.18        39.65 o
  -3  18   2        284.87        245.51        41.78 o
  -2  18   2        192.97        188.43        45.01 o
  -9  19   2         53.38         78.55        36.64 o
  -8  19   2        376.72        307.84        56.96 o
  -7  19   2        105.99        101.89        44.68 o
  -6  19   2        205.03        134.32        59.83 o
  -5  19   2        309.24        254.00        92.83 o
   0   1   3       1322.27       1316.85        20.26 o
   0   2   3       4057.56       4061.44        72.94 o
   1   2   3      17683.71      18168.42       346.40 o
  -1   3   3      19215.46      19574.60       370.03 o
   0   3   3       1502.30       1497.46        35.12 o
   1   3   3      11906.44      11513.63       224.98 o
   2   3   3      13921.44      13593.76       312.44 o
  -1   4   3      15022.87      14938.62       280.30 o
   0   4   3      24322.55      25020.54       552.19 o
   1   4   3       3939.26       4009.37       144.81 o
   2   4   3       7966.13       7996.19       266.92 o
   3   4   3       9117.76       9444.51       213.00 o
  -2   5   3      20976.88      20758.90       470.38 o
  -1   5   3       2711.80       2595.98        57.97 o
   0   5   3       2170.31       2107.68        42.52 o
   1   5   3       1951.34       2119.56        47.53 o
   2   5   3       2803.94       2869.83        76.31 o
  -2   6   3      12090.02      12471.98       289.77 o
  -1   6   3       1936.16       1893.34        43.25 o
   0   6   3        266.59        267.61        13.91 o
   2   6   3       5071.48       5248.15       185.35 o
   3   6   3       3134.69       3246.14        85.18 o
   4   6   3       8126.99       8354.30       198.79 o
   5   6   3       2462.00       2481.94        88.58 o
  -3   7   3       8126.64       8205.94       139.60 o
  -2   7   3       2897.91       2819.34        64.78 o
  -1   7   3       2846.17       2649.70        77.14 o
   0   7   3        751.62        817.40        20.72 o
   1   7   3       1428.09       1427.77        43.50 o
   2   7   3       3593.07       3626.85       122.49 o
   3   7   3       2548.16       2458.25        59.55 o
   4   7   3       1073.22       1149.27        75.87 o
   5   7   3       2736.37       2639.63       121.00 o
   6   7   3        901.60       1004.18        85.53 o
  -3   8   3       6495.10       6303.18       184.88 o
  -2   8   3       3044.66       3062.03        81.49 o
  -1   8   3       1077.17       1067.27        32.55 o
   0   8   3       1069.57       1103.67        34.87 o
   1   8   3       3843.50       3650.61        67.15 o
   2   8   3        130.09        111.26        31.74 o
   3   8   3       2832.00       2829.47       118.77 o
   4   8   3       1852.94       1715.44       244.53 o
   5   8   3       1114.13       1143.69        77.72 o
   6   8   3       1224.80        868.56        68.02 o
   7   8   3       1392.53       1427.46       240.04 o
  -4   9   3       7152.56       7390.54       180.13 o
  -3   9   3       2769.73       2684.83        53.36 o
  -2   9   3       3837.34       3876.19       252.96 o
  -1   9   3       3490.66       3478.66        69.24 o
   0   9   3       1468.98       1536.48        34.64 o
   1   9   3       2418.31       2468.28        54.98 o
   2   9   3       3796.21       3986.19        91.99 o
   3   9   3        417.53        478.86       125.12 o
   4   9   3        899.51        962.80        39.66 o
   5   9   3       1045.52       1004.26        81.21 o
   6   9   3        360.63        450.21       118.55 o
   7   9   3       1043.58        823.43        67.98 o
   8   9   3       1181.77       1046.13       264.04 o
  -4  10   3       7333.88       7341.24       129.92 o
  -3  10   3       2273.01       2191.03        54.93 o
  -2  10   3         92.18        184.39        19.81 o
  -1  10   3       2653.67       2622.39        59.02 o
   0  10   3       8025.78       8351.44       251.52 o
   1  10   3       1105.12       1127.02        32.34 o
   2  10   3       1496.48       1374.80        45.40 o
   3  10   3        826.92        930.46        54.07 o
   4  10   3         31.78         90.45        29.80 o
   5  10   3        743.77        698.42        79.19 o
   6  10   3       1675.51       1458.04       372.77 o
   7  10   3        228.75        173.69        56.89 o
   8  10   3        243.69        205.25        46.14 o
   9  10   3        143.37        176.32        40.88 o
  -5  11   3       3080.53       3198.64        60.01 o
  -4  11   3       1080.86       1144.44        31.21 o
  -3  11   3       2877.17       2802.25        58.97 o
  -2  11   3       3918.85       3799.20       195.77 o
  -1  11   3       1315.05       1369.43        61.80 o
   0  11   3       1738.96       1827.29        65.94 o
   1  11   3       2301.47       2561.32        83.67 o
   2  11   3        189.97        134.89        29.68 o
   3  11   3        558.75        627.23        88.17 o
   4  11   3        691.60        691.21       160.76 o
   5  11   3         46.74         32.57        24.86 o
   6  11   3        573.88        642.87        45.63 o
   7  11   3        704.11        720.62        56.40 o
   8  11   3         33.94         -5.67        40.98 o
  -5  12   3       2174.27       2245.36        58.75 o
  -4  12   3       2857.67       2856.46        68.97 o
  -3  12   3        697.00        764.80        66.72 o
  -2  12   3       1690.28       1693.88        85.67 o
  -1  12   3       2389.84       2540.56        97.58 o
   0  12   3         98.56         88.75        21.23 o
   1  12   3       1494.47       1486.28        83.28 o
   2  12   3       1213.66       1001.60        71.74 o
   3  12   3        438.20        429.53        44.23 o
   4  12   3        550.13        517.75        84.58 o
   5  12   3        737.05        893.07        73.43 o
   7  12   3        297.28        385.92        65.55 o
  -6  13   3       1346.35       1326.82        56.43 o
  -5  13   3       1631.93       1537.97        45.29 o
  -4  13   3       1043.23       1126.50        66.15 o
  -3  13   3        986.33       1054.27        63.24 o
  -2  13   3        280.91        281.75        33.87 o
  -1  13   3       1380.28       1381.16        43.17 o
   0  13   3        725.01        682.79       105.29 o
   1  13   3        522.50        476.56        66.55 o
   2  13   3        831.84        767.98        83.13 o
   3  13   3        515.20        501.69        70.39 o
   4  13   3         27.40         63.32        62.50 o
   5  13   3        440.37        517.06        49.91 o
  -6  14   3        855.66        958.29        49.61 o
  -5  14   3       1509.59       1395.86       127.55 o
  -4  14   3         31.54         24.71        32.30 o
  -3  14   3        654.53        587.27        71.16 o
  -2  14   3        746.39        940.96       123.96 o
  -1  14   3        525.38        434.60        28.55 o
   0  14   3        970.82        949.37       204.06 o
   1  14   3        789.90        853.51       158.36 o
   2  14   3         54.96        100.74        57.71 o
   3  14   3        412.45        273.34        41.64 o
   4  14   3        256.14        343.97        54.09 o
  -7  15   3       1314.42       1243.78        89.52 o
  -6  15   3        345.65        352.33        25.42 o
  -5  15   3        571.62        583.21        56.68 o
  -4  15   3        526.38        496.33        34.41 o
  -3  15   3        483.50        507.20        66.85 o
  -2  15   3        833.46       1108.05        61.49 o
  -1  15   3        610.76        648.12        86.87 o
   0  15   3          4.30         14.02        41.15 o
   1  15   3        583.56        763.63        65.59 o
   2  15   3        453.07        326.50        51.85 o
   3  15   3         51.76        -60.56        60.56 o
  -7  16   3        887.34       1126.29        59.55 o
  -6  16   3       1436.61       1606.38        75.76 o
  -5  16   3         30.46         63.86        42.28 o
  -4  16   3        569.50        609.09        50.53 o
  -3  16   3        311.90        317.21        44.12 o
  -2  16   3         56.03         87.18       129.50 o
  -1  16   3        516.02        544.64        51.05 o
   0  16   3        710.01        647.18       110.07 o
   1  16   3        109.17         41.11        54.00 o
  -8  17   3        979.35        925.13       186.92 o
  -7  17   3        230.29        399.89        44.94 o
  -6  17   3        627.95        676.06        52.65 o
  -5  17   3        813.63        920.46        53.89 o
  -4  17   3         41.66        176.91        45.11 o
  -3  17   3        430.98        296.96        58.37 o
  -2  17   3        432.64        569.58        68.46 o
  -1  17   3        127.59        241.99        56.68 o
  -8  18   3        293.72        265.29        38.90 o
  -7  18   3        711.64        683.00        54.96 o
  -6  18   3         20.76         52.46        38.17 o
  -5  18   3        541.99        541.96        55.71 o
  -4  18   3        343.43        353.02        41.32 o
  -3  18   3         79.56         33.51        45.55 o
  -9  19   3        131.71        167.17        52.30 o
  -8  19   3         33.60         -2.38        77.91 o
  -7  19   3        393.98        281.24        44.60 o
   0   1   4       3659.81       3567.57        50.12 o
   1   1   4      13216.34      13175.11       305.10 o
  -1   2   4      17725.09      18348.05       596.03 o
   0   2   4       1591.55       1582.76        31.14 o
   1   2   4       3874.08       3822.70        95.41 o
   2   2   4      14345.01      14350.85       340.87 o
  -1   3   4       5247.01       5231.90        78.50 o
   0   3   4      10176.90      10359.76       172.98 o
   1   3   4       2532.13       2413.87        90.53 o
   2   3   4       4003.28       3804.35       101.88 o
   3   3   4       7037.85       7014.73       241.51 o
  -1   4   4       3325.31       3312.58        69.50 o
   0   4   4       1729.54       1732.78        41.08 o
   1   4   4       5172.88       5210.69       120.57 o
   2   4   4       1056.26       1159.24        59.79 o
   3   4   4       1339.31       1386.50        47.04 o
   4   4   4       5510.88       5865.54       207.87 o
  -2   5   4       6758.89       6796.62       193.19 o
  -1   5   4       8923.35       8777.25       189.02 o
   0   5   4       2219.46       2253.82        50.52 o
   1   5   4       3472.55       3590.13       157.36 o
   2   5   4       8501.14       9008.32       204.84 o
   3   5   4       4569.06       4687.60       163.58 o
   5   5   4       3467.77       3650.51       131.22 o
  -3   6   4      11315.17      11952.40       390.49 o
  -2   6   4        805.08        845.63        32.95 o
  -1   6   4       4953.59       4811.14       252.23 o
   0   6   4      11348.98      11785.86       198.49 o
   1   6   4       4170.02       4381.13       171.53 o
   2   6   4       1146.28       1209.88        44.71 o
   4   6   4       1627.17       1628.49        56.99 o
   5   6   4       1162.88       1306.57        65.96 o
   6   6   4       1840.55       2129.95       105.49 o
  -3   7   4       1719.98       1671.34        51.92 o
  -2   7   4       7595.25       7626.04       151.89 o
  -1   7   4       2897.09       2847.52       105.57 o
   0   7   4       2984.82       3005.99        61.82 o
   1   7   4       6994.95       7281.44       144.34 o
   2   7   4       2502.73       2423.20       154.90 o
   3   7   4       1702.46       1791.34        48.57 o
   4   7   4       2683.72       2766.86        67.52 o
   5   7   4       1667.79       1833.06        80.22 o
   6   7   4        471.19        604.07        81.01 o
  -4   8   4       3462.47       3383.72       132.55 o
  -3   8   4       2700.44       2702.60        76.98 o
  -2   8   4       2079.55       2085.66        66.19 o
  -1   8   4       5783.11       5746.92       121.74 o
   0   8   4       1674.88       1626.76        39.14 o
   1   8   4        845.39        892.65        32.45 o
   2   8   4       3068.50       3054.67       132.91 o
   3   8   4        928.08        948.93        58.13 o
   4   8   4       1120.68       1073.51        49.77 o
   5   8   4       2038.99       2212.79       137.81 o
   6   8   4        496.72        585.48       119.00 o
   7   8   4        709.98        745.73       116.42 o
   8   8   4       1460.77       1146.81       440.64 o
  -4   9   4        749.18        771.45        40.45 o
  -3   9   4       3083.68       3141.46        97.09 o
  -2   9   4       1916.15       1974.16        68.54 o
  -1   9   4       1120.76       1100.96        33.89 o
   0   9   4       3835.01       3844.90        67.95 o
   1   9   4       2066.77       2180.68        59.78 o
   2   9   4        722.30        862.27        36.79 o
   3   9   4       1726.04       1824.72       128.86 o
   4   9   4       1474.32       1634.94       164.06 o
   5   9   4        794.83        721.58        58.01 o
   6   9   4       1440.28       1504.60       181.72 o
   7   9   4        420.11        506.85        99.76 o
   8   9   4        165.90        154.09        36.89 o
   9   9   4        245.49        198.36        63.31 o
  -5  10   4       2731.28       2754.18        94.99 o
  -4  10   4       1697.38       1649.86        35.98 o
  -3  10   4       1924.13       1960.64        41.76 o
  -2  10   4       3447.71       3362.34        78.56 o
  -1  10   4       2106.45       2087.12        53.66 o
   0  10   4       1434.61       1542.15        41.53 o
   1  10   4       1844.82       1951.83        47.85 o
   2  10   4        229.91        246.44        44.48 o
   3  10   4        434.45        470.66        75.52 o
   4  10   4       1494.81       1587.61       149.84 o
   5  10   4        238.26        358.69        57.96 o
   6  10   4        437.71        459.80        72.50 o
   7  10   4        510.63        444.89        47.57 o
   8  10   4         94.25         36.37        39.15 o
  -5  11   4        821.77        894.12        38.24 o
  -4  11   4       2975.60       2934.95        57.13 o
  -3  11   4       1684.04       1856.11        68.81 o
  -2  11   4        671.14        743.92        28.66 o
  -1  11   4       2417.34       2602.24       236.81 o
   0  11   4       1313.27       1346.17        34.18 o
   1  11   4        765.81        704.18        56.45 o
   2  11   4       1617.93       1616.17       148.69 o
   3  11   4        981.10        995.37       118.30 o
   4  11   4        143.26        225.03        83.19 o
   5  11   4        835.41        902.07        75.06 o
   6  11   4        260.15        234.67        49.55 o
   7  11   4        125.44         53.44        56.27 o
  -6  12   4       2347.66       2388.85       134.59 o
  -5  12   4       2301.82       2333.72        66.73 o
  -4  12   4        809.35        918.64        35.63 o
  -3  12   4       2463.76       2618.12        52.97 o
  -2  12   4        315.52        348.79        40.98 o
  -1  12   4        959.79        989.55       124.17 o
   0  12   4        911.84        993.22       118.29 o
   1  12   4        606.78        631.70       197.13 o
   2  12   4        302.88        283.30        29.75 o
   3  12   4       1195.01       1263.58        72.50 o
   4  12   4        336.94        424.40        44.48 o
   5  12   4        149.77        190.00       105.07 o
   6  12   4        305.59        213.02        37.32 o
  -6  13   4        287.91        379.43        32.10 o
  -5  13   4       2459.53       2457.36        53.78 o
  -4  13   4       1913.34       2062.24        61.74 o
  -3  13   4        563.13        618.55        31.86 o
  -2  13   4       1331.72       1398.86        62.57 o
  -1  13   4        405.84        434.43        53.25 o
   0  13   4        259.17        332.50        39.23 o
   1  13   4       1279.61       1520.15        87.10 o
   2  13   4        825.56       1058.83        47.91 o
   3  13   4        183.25        211.90        44.02 o
   4  13   4        430.62        251.17        38.75 o
  -7  14   4       1358.66       1681.74        91.24 o
  -6  14   4        804.15        775.12        42.75 o
  -5  14   4        521.46        545.72        42.87 o
  -4  14   4       1538.70       1555.59        84.69 o
  -3  14   4        656.19        952.88        52.40 o
  -2  14   4        552.85        576.33        83.77 o
  -1  14   4       1022.37       1112.83       211.99 o
   0  14   4        277.57        355.32       145.52 o
   1  14   4         96.08         67.99        79.11 o
   2  14   4        676.15        692.16       161.06 o
   3  14   4        117.09        104.05        76.64 o
  -7  15   4        450.93        536.40        47.26 o
  -6  15   4       1127.58       1199.46       156.68 o
  -5  15   4        267.22        421.45        47.37 o
  -4  15   4        218.47        248.09        50.83 o
  -3  15   4       1038.32       1080.97        56.18 o
  -2  15   4        564.86        512.25        52.65 o
  -1  15   4        136.61        142.31        84.41 o
   0  15   4        563.28        602.25        45.61 o
   1  15   4        183.33        218.24        45.44 o
   2  15   4        152.85        194.68        63.79 o
  -8  16   4        949.19        996.12        86.50 o
  -7  16   4        391.94        504.67       116.37 o
  -6  16   4        399.97        529.11        49.75 o
  -5  16   4        852.99        917.33        55.82 o
  -4  16   4        203.75        220.41        79.21 o
  -3  16   4        303.92        311.31        56.17 o
  -2  16   4        556.66        515.33        49.67 o
  -1  16   4        171.52        186.51        95.16 o
   0  16   4         99.03        106.48        60.03 o
  -8  17   4        134.39          6.68        44.02 o
  -7  17   4        478.07        510.26        92.45 o
  -6  17   4        271.41        298.31        46.83 o
  -5  17   4        259.55        169.01        41.63 o
  -4  17   4        558.35        447.91        51.61 o
  -3  17   4        176.97        181.19        54.04 o
  -2  17   4         85.90        112.56        48.05 o
  -9  18   4        258.63        185.88        65.62 o
  -8  18   4         62.37         77.04        39.99 o
  -7  18   4        210.69        205.03        43.44 o
  -6  18   4        488.61        617.05        50.22 o
  -5  18   4        123.89         68.81        42.24 o
   0   2   5      10131.86      10597.92       173.07 o
   1   2   5       1893.10       2015.88        38.50 o
  -1   3   5       2206.23       2328.62        49.79 o
   0   3   5       1663.28       1683.26        32.57 o
   1   3   5       3035.83       3036.22        55.43 o
   2   3   5       2265.38       2361.46        55.05 o
  -1   4   5       3018.04       3005.58        46.29 o
   0   4   5       1122.94       1222.33        32.53 o
   1   4   5       1293.23       1395.64        32.55 o
   2   4   5       5067.70       5363.38       108.13 o
   3   4   5       3850.86       3912.91       103.81 o
  -2   5   5       2176.88       2132.60        60.47 o
  -1   5   5       1370.48       1359.31        29.15 o
   0   5   5       7043.55       7207.58       192.31 o
   1   5   5       6219.15       6476.61       113.24 o
   2   5   5       1841.91       1843.06        61.82 o
   3   5   5       1331.75       1521.50        46.72 o
   4   5   5       2525.18       2618.35        81.86 o
  -2   6   5       4429.61       4416.43        98.16 o
  -1   6   5       6432.86       6664.05       134.78 o
   0   6   5         15.04        106.06        22.13 o
   1   6   5       8358.59       8630.87       169.71 o
   2   6   5       7957.81       8337.48       145.16 o
   3   6   5       1912.19       1970.56        53.25 o
   4   6   5        640.24        793.70        46.64 o
   5   6   5       1500.22       1706.67        60.18 o
  -3   7   5       3372.55       3419.49        71.30 o
  -2   7   5       2089.90       2110.71       107.27 o
  -1   7   5       8539.69       8575.72       169.44 o
   0   7   5       9454.75       9880.95       169.82 o
   1   7   5        514.51        604.70        24.19 o
   2   7   5       1894.38       2088.12        52.03 o
   3   7   5       2393.71       2531.58        87.46 o
   4   7   5        307.93        414.12        72.78 o
   5   7   5       1251.94       1485.61        59.75 o
   6   7   5       1592.56       1901.29        98.58 o
  -3   8   5       1340.41       1435.15        38.96 o
  -2   8   5       7739.08       8097.14       196.95 o
  -1   8   5        594.65        709.78        28.64 o
   0   8   5       5255.09       5425.88       111.89 o
   1   8   5       2567.20       2717.57        79.80 o
   2   8   5        113.62        188.83        29.61 o
   3   8   5        888.23        958.05        33.60 o
   4   8   5       2740.80       2980.51       103.17 o
   5   8   5        774.58        883.42        66.24 o
   6   8   5       1584.46       1641.85       279.44 o
   7   8   5        580.75        708.01        66.33 o
  -4   9   5       2495.84       2505.93        79.07 o
  -3   9   5       2009.86       1997.18        52.30 o
  -2   9   5       2001.57       2188.56        44.74 o
  -1   9   5       2385.53       2504.59        62.49 o
   0   9   5        869.12       1012.62        45.79 o
   1   9   5       1875.82       1998.60        47.96 o
   2   9   5        660.06        844.22        29.93 o
   3   9   5        266.58        373.05        64.31 o
   4   9   5       1609.24       1802.90        59.04 o
   5   9   5       1329.67       1367.03       117.98 o
   6   9   5        276.29        317.80       106.59 o
   7   9   5        541.83        493.24        58.88 o
   8   9   5        144.38         88.38        87.38 o
  -4  10   5        568.44        710.75        56.67 o
  -3  10   5       2817.50       2922.30        65.76 o
  -2  10   5         89.18         97.82        67.38 o
  -1  10   5       1965.08       2066.78        56.07 o
   0  10   5         21.21         68.61        20.38 o
   1  10   5        705.52        686.11        29.46 o
   2  10   5       1263.33       1317.27       114.27 o
   3  10   5       1754.87       1837.17        71.10 o
   4  10   5         16.94         18.17        33.65 o
   5  10   5        981.55       1212.54        62.62 o
   6  10   5        119.57        139.68        75.89 o
   7  10   5        114.22         99.46        50.90 o
  -5  11   5       1559.80       1596.52        58.30 o
  -4  11   5        376.24        448.28        25.95 o
  -3  11   5        810.08        912.33        74.67 o
  -2  11   5        751.57        862.63        69.04 o
  -1  11   5        778.72        806.29        34.96 o
   0  11   5        950.60       1041.32        65.79 o
   1  11   5        366.67        385.22        27.47 o
   2  11   5        186.72        199.43        30.88 o
   3  11   5        847.25        932.06        43.79 o
   4  11   5        813.14        890.18        65.52 o
   5  11   5         30.89         87.27        32.99 o
   6  11   5        315.93        324.89        46.67 o
  -5  12   5       1100.19       1197.01        41.06 o
  -4  12   5       2807.90       2893.45        68.27 o
  -3  12   5        297.94        352.79        31.32 o
  -2  12   5       1219.11       1228.91        53.30 o
  -1  12   5        367.11        472.76        61.54 o
   0  12   5         20.08         81.31        39.32 o
   1  12   5        758.47        811.35        47.89 o
   2  12   5       1815.83       2108.66        91.23 o
   3  12   5        282.35        313.58        71.34 o
   4  12   5        363.23        299.74        42.54 o
   5  12   5        241.68        282.37        38.85 o
  -6  13   5       1541.62       1579.77        89.88 o
  -5  13   5        849.28        817.27        29.95 o
  -4  13   5       1599.75       1638.51        70.41 o
  -3  13   5       1489.20       1759.97        72.58 o
  -2  13   5        250.08        278.71        40.85 o
  -1  13   5        665.97        780.61        60.93 o
   0  13   5       1032.99       1111.24        60.09 o
   1  13   5        305.94        327.26        70.76 o
   2  13   5        386.67        449.43        49.92 o
   3  13   5        699.89        602.45        40.18 o
  -6  14   5       1474.11       1558.17        72.48 o
  -5  14   5       1259.07       1414.15        62.78 o
  -4  14   5         26.88         54.72        37.22 o
  -3  14   5        819.33        797.28        48.85 o
  -2  14   5       1792.89       1889.61        72.98 o
  -1  14   5        271.59        225.67       157.58 o
   0  14   5        173.92         88.75        57.85 o
   1  14   5        556.83        492.33        80.72 o
   2  14   5         70.21         87.12        85.72 o
  -7  15   5        445.52        503.72        45.32 o
  -6  15   5        320.67        324.51        48.03 o
  -5  15   5        957.89       1059.43       119.20 o
  -4  15   5        821.10        780.03       104.02 o
  -3  15   5        256.20        297.37        97.20 o
  -2  15   5        384.10        364.68        42.14 o
  -1  15   5        504.22        475.32        47.56 o
   0  15   5         23.33          5.40        40.45 o
  -7  16   5        632.18        563.72        65.88 o
  -6  16   5        129.29         97.39        36.43 o
  -5  16   5         41.41        -33.21        50.40 o
  -4  16   5        450.35        407.44        59.61 o
  -3  16   5        740.77        799.73        64.12 o
  -2  16   5         85.12         55.43        75.27 o
  -8  17   5        160.23        168.31        41.60 o
  -7  17   5        124.04         94.17        48.54 o
  -6  17   5        390.89        378.98        42.42 o
  -5  17   5        306.39        268.35        93.78 o
   0   1   6       3718.75       3843.79        64.93 o
   1   1   6       8827.20       9332.82       215.55 o
  -1   2   6       7396.88       7603.23       254.26 o
   0   2   6        994.85       1065.96        22.08 o
   1   2   6       2741.38       2812.30        60.30 o
   2   2   6       9205.82       9951.18       233.19 o
  -1   3   6       1510.97       1468.05        45.73 o
   0   3   6       4003.24       4338.65        65.08 o
   1   3   6       2036.56       2140.81        49.24 o
   2   3   6       2410.33       2608.66       126.69 o
   3   3   6       6518.41       6896.90       176.41 o
  -2   4   6       5125.49       5242.08       190.31 o
  -1   4   6       1458.14       1536.52        48.53 o
   0   4   6       1226.54       1313.85        24.05 o
   1   4   6       5201.46       5612.82       116.04 o
   2   4   6       1176.42       1237.76        30.09 o
   3   4   6        923.04       1018.22        65.07 o
   4   4   6       2732.15       2904.88        83.27 o
  -2   5   6       1303.03       1331.67        44.80 o
  -1   5   6       3034.62       3116.23        87.02 o
   0   5   6       1444.44       1433.15        26.89 o
   1   5   6       2273.76       2384.31        68.82 o
   2   5   6       4906.81       5128.43       126.83 o
   3   5   6       1810.70       2070.66       285.86 o
   4   5   6        598.00        684.17        33.31 o
   5   5   6       1758.90       1941.68        78.39 o
  -3   6   6       3795.15       3881.13       157.26 o
  -2   6   6       1598.91       1606.60        58.66 o
  -1   6   6       1584.52       1667.36        33.88 o
   0   6   6       7712.89       8103.50       137.07 o
   1   6   6       1532.92       1674.37        44.40 o
   2   6   6        970.68       1068.42        82.03 o
   3   6   6       1660.96       1755.65        48.17 o
   4   6   6        919.22        997.68        43.31 o
   5   6   6        392.69        482.53        40.61 o
   6   6   6       1872.15       2161.87       103.78 o
  -3   7   6        586.91        623.50        48.69 o
  -2   7   6       5038.65       5711.33       315.09 o
  -1   7   6       2396.08       2714.86        83.98 o
   0   7   6       1928.61       2152.42        56.17 o
   1   7   6       3110.91       3354.58        65.97 o
   2   7   6        970.22       1087.40        31.48 o
   3   7   6        887.28        895.55        50.39 o
   4   7   6       1838.12       1861.80       115.98 o
   5   7   6       1367.06       1439.63       112.33 o
   6   7   6        265.32        252.68        41.05 o
   7   7   6        899.49        860.17        70.10 o
  -4   8   6       4561.79       4697.35       174.17 o
  -3   8   6       2622.89       2764.85        87.19 o
  -2   8   6        561.92        632.18        39.55 o
  -1   8   6       3135.67       3592.66       108.19 o
   0   8   6        469.96        591.53        25.28 o
   1   8   6        992.63       1171.99        71.35 o
   2   8   6       2063.45       2092.04        82.00 o
   3   8   6        908.49        948.33        62.42 o
   4   8   6        390.41        505.45        35.03 o
   5   8   6       1585.61       1816.48        57.06 o
   6   8   6        277.27        360.26        69.23 o
   7   8   6        263.89        350.82        58.27 o
   8   8   6        500.64        440.16        58.30 o
  -4   9   6        830.59        882.59        44.00 o
  -3   9   6       2674.76       2874.64       175.17 o
  -2   9   6       1454.18       1719.67        61.39 o
  -1   9   6        673.24        873.49        48.05 o
   0   9   6       1679.83       1826.79        63.55 o
   1   9   6        779.73        850.24        48.34 o
   2   9   6        521.07        586.06        73.08 o
   3   9   6       1872.78       2100.88        65.35 o
   4   9   6       1141.17       1412.11        81.39 o
   5   9   6        408.01        411.53        36.79 o
   6   9   6        524.45        544.22        79.99 o
   7   9   6        144.46        197.45        32.54 o
  -5  10   6       2513.88       2485.22       118.26 o
  -4  10   6       1023.63       1065.02        86.28 o
  -3  10   6        866.31        914.39        50.78 o
  -2  10   6       1822.84       1773.15       163.02 o
  -1  10   6        684.95        732.51        34.22 o
   0  10   6        968.15       1040.36        51.36 o
   1  10   6       1523.93       1642.78       181.24 o
   2  10   6        449.26        614.17        87.87 o
   3  10   6        284.54        321.83        56.96 o
   4  10   6       1062.69       1108.96        87.42 o
   5  10   6         59.04        133.08        37.94 o
   6  10   6        300.77        297.77        67.46 o
  -5  11   6        457.56        510.86        23.27 o
  -4  11   6       1552.01       1486.54        56.17 o
  -3  11   6        699.03        792.89        45.25 o
  -2  11   6        429.23        452.64        41.18 o
  -1  11   6       1320.68       1479.97       128.92 o
   0  11   6        850.25        913.41       117.07 o
   1  11   6        407.94        353.57        67.46 o
   2  11   6       1207.48       1334.90        69.04 o
   3  11   6        546.99        499.94        36.87 o
   4  11   6        170.98        220.99        33.65 o
   5  11   6        400.93        381.32        34.55 o
  -6  12   6       1404.73       1785.14        92.15 o
  -5  12   6       1102.69       1227.27        56.72 o
  -4  12   6        665.22        696.51        42.18 o
  -3  12   6       1297.88       1355.47        58.57 o
  -2  12   6        359.58        422.52        74.74 o
  -1  12   6        364.78        367.40        40.07 o
   0  12   6        849.85        834.63        50.04 o
   1  12   6        485.29        527.85       103.82 o
   2  12   6        265.09        334.60        41.57 o
   3  12   6        520.67        520.25        83.70 o
  -6  13   6        379.94        391.72        39.55 o
  -5  13   6       1279.99       1469.93        69.83 o
  -4  13   6        787.21        802.54        49.35 o
  -3  13   6        281.20        281.61        41.04 o
  -2  13   6       1218.37       1301.87       102.28 o
  -1  13   6        748.54        635.31        85.01 o
   0  13   6         57.35         24.79        38.57 o
   1  13   6        609.96        535.54        71.87 o
   2  13   6        321.10        259.46        44.54 o
  -7  14   6        944.29        946.08        75.49 o
  -6  14   6        166.51        229.64        78.79 o
  -5  14   6        669.27        587.70        51.12 o
  -4  14   6        929.89       1043.43        98.33 o
  -3  14   6        616.49        586.56        67.82 o
  -2  14   6        143.67        221.22        42.27 o
  -1  14   6        810.53        818.25        94.95 o
   0  14   6        190.91        119.26        84.38 o
  -7  15   6        381.01        451.37       146.58 o
  -6  15   6        713.29        799.31        88.73 o
  -5  15   6         48.23        -20.51        41.12 o
  -4  15   6        117.36         72.53        35.78 o
  -3  15   6        689.36        613.19       110.39 o
  -2  15   6        501.26        380.22        43.13 o
  -8  16   6        782.54        596.94        68.92 o
  -7  16   6        151.41        166.95        63.59 o
  -6  16   6        325.25        357.46       108.33 o
  -5  16   6        371.62        317.99        46.03 o
   0   1   7        366.79        420.47        22.43 o
   0   2   7       1556.05       1657.94        38.40 o
   1   2   7       5037.93       5530.48        93.94 o
  -1   3   7       4298.90       4576.04       114.55 o
   0   3   7        664.44        661.43        24.57 o
   1   3   7       5879.93       6593.28       110.04 o
   2   3   7       6601.52       7083.56       128.48 o
  -1   4   7       3919.15       4355.61       110.19 o
   0   4   7       5057.32       5446.27       112.09 o
   1   4   7        332.90        348.43        12.70 o
   2   4   7       3564.64       4055.44        75.98 o
   3   4   7       2003.39       2166.57        73.82 o
  -2   5   7       5082.83       5627.27       140.07 o
  -1   5   7        425.84        528.57        29.32 o
   0   5   7       1334.44       1462.06        38.49 o
   1   5   7       1229.07       1360.17        32.88 o
   2   5   7        720.94        781.50        25.23 o
   3   5   7       1828.04       1986.71        55.19 o
   4   5   7       2225.54       2361.10       103.71 o
  -2   6   7       2209.90       2516.66       126.87 o
  -1   6   7       1483.20       1684.90        54.95 o
   0   6   7         59.70        106.33        11.20 o
   1   6   7        991.32       1136.62        33.17 o
   2   6   7        845.99        904.33        36.04 o
   3   6   7        747.39        751.73        40.22 o
   4   6   7       2351.64       2460.68       155.19 o
   5   6   7       1262.92       1409.00        53.67 o
  -3   7   7       2702.73       2791.45        83.84 o
  -2   7   7        707.22        732.27        42.73 o
  -1   7   7        813.75        849.09       106.40 o
   0   7   7        656.56        730.36        28.39 o
   1   7   7        305.58        413.56        56.74 o
   2   7   7       1410.44       1500.29        39.47 o
   3   7   7       1182.81       1164.65        36.60 o
   4   7   7        249.99        349.01        51.71 o
   5   7   7        968.26       1014.88        44.80 o
   6   7   7        592.23        637.05        32.50 o
  -3   8   7       2356.36       2405.56       105.87 o
  -2   8   7       1442.48       1428.76        62.95 o
  -1   8   7        422.93        441.66        24.24 o
   0   8   7        326.61        427.03        35.29 o
   1   8   7       1266.85       1410.35        42.58 o
   2   8   7         43.32         53.67        21.01 o
   3   8   7       1557.91       1602.75        44.65 o
   4   8   7       1232.87       1253.31        92.92 o
   5   8   7        459.94        421.95        30.17 o
   6   8   7        297.88        260.81        69.18 o
  -4   9   7       2561.36       2683.45        85.25 o
  -3   9   7        925.84        830.76        44.60 o
  -2   9   7       1304.22       1334.49        55.55 o
  -1   9   7       1089.53       1171.96        40.02 o
   0   9   7        368.80        382.00        61.30 o
   1   9   7       1057.64       1187.02        51.88 o
   2   9   7       1652.49       1695.82        54.77 o
   3   9   7        119.60        129.77        52.36 o
   4   9   7        522.12        572.55        75.23 o
   5   9   7        387.02        325.72        68.69 o
  -4  10   7       2370.93       2424.77        84.81 o
  -3  10   7       1024.48       1170.05       123.70 o
  -2  10   7         44.85         58.58        35.31 o
  -1  10   7        996.77        987.94        71.20 o
   0  10   7       2508.28       2849.51        91.16 o
   1  10   7        447.96        508.41        59.14 o
   2  10   7        664.78        788.51        39.59 o
   3  10   7        414.29        437.93        59.42 o
   4  10   7         41.28         66.13        29.02 o
  -5  11   7       1071.12       1126.88        59.95 o
  -4  11   7        359.83        361.77        54.07 o
  -3  11   7       1599.14       1561.43        70.43 o
  -2  11   7       1424.71       1586.62       114.92 o
  -1  11   7        393.20        465.40        70.03 o
   0  11   7        671.56        673.23        49.10 o
   1  11   7       1099.60       1037.71        69.50 o
   2  11   7         46.54         26.25        31.50 o
   3  11   7        291.70        204.84        34.83 o
  -5  12   7       1088.93       1113.93        53.61 o
  -4  12   7        739.24        752.16       110.04 o
  -3  12   7         97.08        140.78        35.05 o
  -2  12   7        635.47        681.50        46.78 o
  -1  12   7       1169.44       1116.42        54.76 o
   0  12   7         87.39         -5.96        90.76 o
   1  12   7        472.11        503.88       162.52 o
  -6  13   7        501.65        503.56       122.43 o
  -5  13   7        489.29        461.39        42.30 o
  -4  13   7        553.91        565.14        45.61 o
  -3  13   7        370.89        331.82        42.58 o
  -2  13   7         53.11        147.15        39.66 o
  -1  13   7        492.05        405.93        43.58 o
  -6  14   7        431.88        299.80        63.04 o
  -5  14   7        310.62        293.78        41.87 o
  -4  14   7         23.90        -36.35        36.35 o
  -3  14   7        249.35        281.74        58.89 o
   0   1   8         83.30        115.18        16.86 o
   1   1   8        921.95       1093.89        47.93 o
  -1   2   8       1272.06       1422.40        62.14 o
   0   2   8        688.74        809.60        31.08 o
   1   2   8        484.53        521.20        19.79 o
   2   2   8       6051.60       6343.01       214.17 o
  -1   3   8        593.12        637.55        28.99 o
   0   3   8       4540.53       5063.74       127.97 o
   1   3   8       1965.92       2166.43        50.78 o
   2   3   8       1130.97       1172.41        32.68 o
   3   3   8       2532.03       2675.17        72.71 o
  -2   4   8       7872.70       8170.47       274.76 o
  -1   4   8       2267.05       2379.37        67.54 o
   0   4   8        754.45        817.11        34.34 o
   1   4   8       2432.81       2505.20        60.82 o
   2   4   8        562.66        613.52        33.56 o
   3   4   8        420.42        532.14        36.63 o
   4   4   8       2724.53       2855.66        81.74 o
  -2   5   8       1605.79       1665.21        52.47 o
  -1   5   8       2944.38       3215.74        86.76 o
   0   5   8        575.88        624.57        32.91 o
   1   5   8        254.01        274.04        20.57 o
   2   5   8        962.59       1066.38        28.77 o
   3   5   8        725.83        799.87        33.07 o
   4   5   8       1103.44       1112.50        33.79 o
   5   5   8       2303.09       2271.87       150.32 o
  -3   6   8       3385.22       3380.74       134.01 o
  -2   6   8        610.40        645.12        54.56 o
  -1   6   8        447.29        469.94        44.16 o
   0   6   8        477.50        569.84        32.94 o
   1   6   8        687.13        759.83        40.60 o
   2   6   8        612.06        649.53        29.85 o
   3   6   8       2021.01       2168.54        99.98 o
   4   6   8        198.21        238.07        21.85 o
   5   6   8        531.50        505.31        33.99 o
   6   6   8        920.60        840.10       269.88 o
  -3   7   8        587.04        633.70        55.34 o
  -2   7   8        956.81       1058.43        46.13 o
  -1   7   8        406.58        306.07        72.35 o
   0   7   8         95.15        115.16        58.33 o
   1   7   8        800.94        801.98        23.78 o
   2   7   8        409.44        445.97        30.56 o
   3   7   8        948.89        957.88        36.37 o
   4   7   8       1054.97        918.59        81.51 o
   5   7   8        252.17        214.40        51.38 o
  -4   8   8       2307.21       2395.28        98.63 o
  -3   8   8        485.58        595.58        35.57 o
  -2   8   8        886.86        800.94       115.83 o
  -1   8   8        652.48        775.52        43.17 o
   0   8   8        685.13        747.78        41.97 o
   1   8   8        155.38        133.43        17.43 o
   2   8   8       1526.98       1335.00        40.80 o
   3   8   8        187.20        202.27        35.17 o
   4   8   8        408.47        313.68        30.21 o
  -4   9   8        924.12        902.08        62.37 o
  -3   9   8       1634.38       1692.16        69.09 o
  -2   9   8        230.67        301.47        31.30 o
  -1   9   8        195.93        239.88        33.48 o
   0   9   8       1400.18       1405.63        58.19 o
   1   9   8       1023.29        951.88        60.30 o
   2   9   8        139.37        115.03        43.24 o
   3   9   8        552.62        376.13        25.61 o
  -5  10   8       1810.95       1659.68        83.00 o
  -4  10   8        107.50        202.69        38.38 o
  -3  10   8        984.77       1025.19       117.54 o
  -2  10   8       1498.04       1455.55        60.66 o
  -1  10   8        933.83        844.52        87.19 o
   0  10   8         44.89         91.43        31.10 o
   1  10   8       1146.98       1025.32        54.42 o
   2  10   8        200.50        211.39        29.05 o
  -5  11   8        467.27        397.68        42.79 o
  -4  11   8       1072.41        967.91        54.59 o
  -3  11   8        249.02        272.41        66.29 o
  -2  11   8        145.51        167.86        36.45 o
  -1  11   8       1107.33       1075.04       135.98 o
   0  11   8        651.77        496.69        57.73 o
  -6  12   8       1034.81        822.97        73.75 o
  -5  12   8        384.99        314.13        79.24 o
  -4  12   8        419.47        334.05        38.68 o
  -3  12   8        717.55        693.24        46.28 o
  -2  12   8        219.12        181.79        39.59 o
   0   2   9       1467.52       1474.40        59.83 o
   1   2   9       1216.61       1312.83        61.95 o
  -1   3   9       2066.78       2270.02        60.86 o
   0   3   9        290.89        274.21        21.61 o
   1   3   9       1015.24       1119.90        37.92 o
   2   3   9       1095.65        997.93        42.02 o
  -1   4   9       1747.46       1932.06       121.72 o
   0   4   9        881.38        901.11        35.40 o
   1   4   9        170.41        142.46        21.17 o
   2   4   9        922.05        882.23        39.40 o
   3   4   9       1049.83       1048.20        77.53 o
  -2   5   9       1972.75       2058.65        61.69 o
  -1   5   9        232.84        168.27        23.33 o
   0   5   9       1068.11       1023.65        76.13 o
   1   5   9       1126.80       1142.71       102.92 o
   2   5   9        346.30        344.27        23.90 o
   3   5   9        966.88       1068.12        36.21 o
   4   5   9       1183.64       1092.40        68.78 o
  -2   6   9       1436.67       1282.44        51.29 o
  -1   6   9        967.33        952.17        39.07 o
   0   6   9          1.52         53.69        24.43 o
   1   6   9       1352.63       1247.73        49.71 o
   2   6   9       1543.64       1420.75       119.01 o
   3   6   9        201.96        195.96        45.16 o
   4   6   9        717.05        594.25        47.90 o
  -3   7   9        909.27        822.06        72.95 o
  -2   7   9        416.03        382.25        31.79 o
  -1   7   9       1446.32       1342.91        50.81 o
   0   7   9       1249.03       1163.45        50.82 o
   1   7   9        104.46         47.16        26.74 o
   2   7   9        784.08        726.32        78.24 o
  -3   8   9        830.13        855.92        68.76 o
  -2   8   9       1067.89        895.98        53.02 o
  -1   8   9        111.99         90.56        27.71 o
   0   8   9        689.44        531.37        50.21 o
   1   8   9        757.61        519.12        44.76 o
  -4   9   9        696.98        618.19        39.67 o
  -3   9   9        254.23        179.48        34.45 o
  -2   9   9        801.05        713.33        87.29 o
  -1   9   9        690.90        526.74        38.19 o
  -4  10   9        508.98        434.24        50.28 o
   2   3  10        238.38        185.38        35.04 o
   0   4  10        531.59        446.14        41.26 o
   1   4  10        770.17        770.40        49.97 o
  -2   5  10        258.87        191.17        34.88 o
  -1   5  10        742.96        666.62        45.42 o
                                                
